# Supplementary material for: Degradation of biological macromolecules supports uncultured microbial populations in Guaymas Basin hydrothermal sediments
Source: ISME J. 2021 Jun 10;15(12):3480–97. doi: 10.1038/s41396-021-01026-5 (PMC8630151; doi:10.1038/s41396-021-01026-5)
Supplement: Supplementary file 2 — Supplementary Data 1 [file 41396_2021_1026_MOESM2_ESM.xlsx]

## Sheet: Caption
Summary statistics for 3 archaeal and 17 bacterial metagenome assembled genomes (MAGs) enriched in thermophilic cultures using Guaymas Basin sediments. Taxonomy and closest phylogenetic neighbors were assigned using the GTDB-tk, average nucleotide identity (ANI), average amino acid identity (AAI), and single-copy genes.

## Sheet: Supplementary Data 1
GB_ID MAG	Genome size (MB)	GC (%)	Nr. of contigs	OrthoANI value (%)	AAI (%)	Genus AAI > 65%	Family AAI > 45%	Order	Class	Phylum
Sister taxon
Thermococcus sp. GB_027	2048078	40.27	25	88.59	90.87	Thermococcus	Thermococcaceae	Thermococcales	Thermococci	Euryarchaeota
Thermococcus paralvinellae	1957742	40.3	1
Archaeoglobus sp. GB_100	2039628	45.96	92	79.98	84.54	Archaeoglobus	Archaeoglobaceae	Archaeoglobales	Archaeoglobi	Halobacterota
Archaeoglobus fulgidus DSM 4304	2178400	48.58	1
Archaeoglobus sp. GB_049	2549632	42.75	99	70.53	66.47
Archaeoglobus sulfaticallidus	2076931	43.24	1
UBA2242 GB_043	2799787	34.21	50	64.06	49.52	B5-G15	B5-G15	UBA2242	UBA2242	Marinisomatota
Candidatus Marinimicrobia bacterium UBA2242	2631854	44.43	28
UBA2242 GB_103	2664380	39.55	93	63.95	51.41
Candidatus Marinimicrobia bacterium UBA2242	2631854	44.43	28
Thermodesulfobacterium sp. GB_111	1671364	32.95	44	80.11	79.15	Thermodesulfo-bacterium	Thermodesulfo-bacteriaceae	Thermodesulfo-bacteriales	Thermodesulfo-bacteria	Desulfobacterota
Thermodesulfobacterium geofontis OPF15	1634377	30.59	1
Kosmotoga sp. GB_055	2149196	40.95	52	79.29	84.02	Kosmotoga	Kosmotogaceae	Petrotogales	Thermotogae	Thermotogota
Kosmotoga arenicorallina	2113627	41.02	40
Thermosipho sp. GB_064	2122853	32.1	88	76.5	77.45	Thermosipho	Fervido-bacteriaceae	Thermotogales
Thermosipho atlanticus	1635651	31.13	11
Thermosipho sp. GB_058	1786332	29.96	33	76.53	77.09
Thermosipho atlanticus	1635651	31.13	11
Thermovirga sp. GB_013	1822378	43.78	54	75.27	80.57	Thermovirga	Thermovirgaceae	Synergistales	Synergistia	Synergistota
Thermovirga lienii DSM 17291	1999646	47.06	2
Bacillus sp. GB_116	3105216	39	60	68.32	62.68	Bacillus	Bacillaceae	Bacillales	Bacilli	Firmicutes
Bacillus infantis	4884713	46.03	1
Melghiribacillus sp. GB_076	3235015	41.06	25	77	80	Melghiribacillus	Alkalibacillaceae
Melghiribacillus thermohalophilus	3015078	42.08	46
Brevibacillaceae GB_007	3411620	46.96	36	66.7	53.4	unclassified	Brevibacillaceae	Brevibacillales
Brevibacillus brevis NBRC 100599	6296436	47.27	1
Brevibacillus sp. GB_061	3600809	53.83	31	71.56	67.07	Brevibacillus
Brevibacillus massiliensis	5060362	53.12	37
Calderihabitantaceae GB_131	2733648	47.49	70	68.1	52.77	unclassified	Calderi-habitantaceae	Calderi-habitantales	Moorellia
Calderihabitans maritimus	3064849	47.16	223
Thermosyntropha sp. GB_081	2114197	38.51	15	74.31	75.69	Thermosyntropha	Syntropho-monadaceae	Syntropho-monadales	Syntropho-monadia
Thermosyntropha lipolytica DSM 11003	2169229	41.97	96
ZCTH02-B6 sp. GB_124	2586870	64.95	96	72.09	69.96	ZCTH02-B6	ZCTH02-B6	Limnochordales	Limnochordia
Firmicutes bacterium ZCTH02-B6	2774856	65.53	304
UBA5301 sp. GB_067	1905525	53.44	86	67.29	66.89	UBA5301	UBA5301	UBA5301	UBA5301
Firmicutes bacterium UBA5301	1916905	44.83	198
Desulforudaceae GB_121	2306278	49.95	82	67.22	60.27	unclassified	Desulforudaceae	Ammonifexales	Desulfotomaculia
Candidatus Desulfopertinax cowenii	1778734	61.15	6
Desulfohalotomaculum sp. GB_002	2312494	42.52	86	69.8	66.35	Desulfo-halotomaculum	Desulfo-tomaculaceae	Desulfo-omaculales
Desulfohalotomaculum alkaliphilum	2892255	46.63	1
