# Supplementary material for: Degradation of biological macromolecules supports uncultured microbial populations in Guaymas Basin hydrothermal sediments
Source: ISME J. 2021 Jun 10;15(12):3480–97. doi: 10.1038/s41396-021-01026-5 (PMC8630151; doi:10.1038/s41396-021-01026-5)
Supplement: Supplementary file 3 — Supplementary Data 2 [file 41396_2021_1026_MOESM3_ESM.xlsx]

## Sheet: Caption
Raw annotations for each genome using Distilled and Refined Annotation of Metabolism (DRAM)

## Sheet: Supplementary Data 2
	fasta	scaffold	gene_position	start_position	end_position	strandedness	rank	kegg_id	kegg_hit	kegg_RBH	kegg_identity	kegg_bitScore	kegg_eVal	uniref_id	uniref_hit	uniref_taxonomy	uniref_RBH	uniref_identity	uniref_bitScore	uniref_eVal	peptidase_id	peptidase_family	peptidase_hit	peptidase_RBH	peptidase_identity	peptidase_bitScore	peptidase_eVal	pfam_hits	cazy_hits	vogdb_description	vogdb_categories	heme_regulatory_motif_count
bin.100.orig_c_000000000137_1	bin.100.orig	c_000000000137	1	3	911	-1	C		gah:GAH_00822 Fe-S oxidoreductase	FALSE	0.679	409	6.013e-126	A0A497I8F0_9ARCH	UniRef90_A0A497I8F0 (Fe-S)-binding protein n=2 Tax=Archaea TaxID=2157 RepID=A0A497I8F0_9ARCH	Archaea	FALSE	0.683	411	2.901e-126								Cysteine-rich domain [PF02754.16]				0
bin.100.orig_c_000000000137_2	bin.100.orig	c_000000000137	2	916	2649	-1	A	K03738	dal:Dalk_2768 Aldehyde ferredoxin oxidoreductase; K03738	TRUE	0.545	606	4.19e-189	B8FKT8_DESAL	UniRef90_B8FKT8 Aldehyde ferredoxin oxidoreductase n=5 Tax=Desulfatibacillum TaxID=218207 RepID=B8FKT8_DESAL	Desulfatibacillum	TRUE	0.545	606	1.336e-188								Aldehyde ferredoxin oxidoreductase, N-terminal domain [PF02730.15]; Aldehyde ferredoxin oxidoreductase, domains 2 & 3 [PF01314.18]				0
bin.100.orig_c_000000000137_3	bin.100.orig	c_000000000137	3	2646	2810	-1	C							A0A524FJP0_9ARCH	UniRef90_A0A524FJP0 Uncharacterized protein n=1 Tax=Candidatus Lokiarchaeota archaeon TaxID=2053489 RepID=A0A524FJP0_9ARCH	Candidatus Lokiarchaeota archaeon	FALSE	0.56	64	1.52e-10												0
bin.100.orig_c_000000000137_4	bin.100.orig	c_000000000137	4	3147	4376	1	A		afu:AF_0477 AAA superfamily ATPase	TRUE	0.9	769	1.043e-248	A0A075WI93_ARCFL	UniRef90_A0A075WI93 ATPase of the AAA+ class n=4 Tax=Archaeoglobus fulgidus TaxID=2234 RepID=A0A075WI93_ARCFL	Archaeoglobus fulgidus	TRUE	0.9	769	3.328e-248	MER0278187	M41	MER0278187 - family M41 non-peptidase homologues (Glossina morsitans) [M41.UNW]#M41#{peptidase unit: 240-464}~source TMP013082-PA~	FALSE	0.343	70	3.871e-11	ATPase family associated with various cellular activities (AAA) [PF00004.29]; AAA+ lid domain [PF17862.1]; AAA domain (dynein-related subfamily) [PF07728.14]; Holliday junction DNA helicase RuvB P-loop domain [PF05496.12]; AAA domain (Cdc48 subfamily) [PF07724.14]; Rad17 P-loop domain [PF03215.15]		sp|Q5Z974|FTSH1_ORYSJ ATP-dependent zinc metalloprotease FTSH 1, chloroplastic; Xh	Xh	0
bin.100.orig_c_000000000137_5	bin.100.orig	c_000000000137	5	4378	5142	1	A	K06167	afg:AFULGI_00004860 Metal-dependent hydrolase of the beta-lactamase superfamily I; K06167	TRUE	0.961	515	1.032e-163	A0A101DYT6_ARCFL	UniRef90_A0A101DYT6 ATP-binding protein PhnP (PhnP) n=3 Tax=Archaeoglobus fulgidus TaxID=2234 RepID=A0A101DYT6_ARCFL	Archaeoglobus fulgidus	TRUE	0.961	515	3.293e-163								Beta-lactamase superfamily domain [PF12706.7]; Beta-lactamase superfamily domain [PF13483.6]; Metallo-beta-lactamase superfamily [PF00753.27]; Metallo-beta-lactamase superfamily domain [PF16661.5]				0
bin.100.orig_c_000000000137_6	bin.100.orig	c_000000000137	6	5123	6070	1	A	K07072	afg:AFULGI_00004870 putative H4MPT-linked C1 transfer pathway protein; K07072	TRUE	0.835	543	4.634e-172	O29771_ARCFU	UniRef90_O29771 Hydantoinase_A domain-containing protein n=4 Tax=Archaeoglobus fulgidus TaxID=2234 RepID=O29771_ARCFU	Archaeoglobus fulgidus	TRUE	0.835	543	1.478e-171								Hydantoinase/oxoprolinase [PF01968.18]				0
bin.100.orig_c_000000000137_7	bin.100.orig	c_000000000137	7	6047	6586	-1	C	K01628	afg:AFULGI_00004880 Ribulose-5-phosphate 4-epimerase; K01628	FALSE	0.861	321	5.357e-98	O29770_ARCFU	UniRef90_O29770 Fuculose-1-phosphate aldolase (FucA) n=4 Tax=Archaeoglobus fulgidus TaxID=2234 RepID=O29770_ARCFU	Archaeoglobus fulgidus	FALSE	0.861	321	1.709e-97								Class II Aldolase and Adducin N-terminal domain [PF00596.21]				0
bin.100.orig_c_000000000137_8	bin.100.orig	c_000000000137	8	6678	7313	1	A	K03433	afg:AFULGI_00004890 proteasome endopeptidase complex, archaeal, beta subunit; K03433	TRUE	0.908	402	1.995e-125	PSB_ARCFU	UniRef90_Q9P996 Proteasome subunit beta n=5 Tax=Archaeoglobus fulgidus TaxID=2234 RepID=PSB_ARCFU	Archaeoglobus fulgidus	TRUE	0.908	402	6.363e-125	MER0003873	T01A	MER0003873 - archaean proteasome, beta component (Archaeoglobus fulgidus) [T01.002]#T01A#{peptidase unit: 12-213}~source PSMB_ARCFU~	TRUE	0.905	384	1.371e-120	Proteasome subunit [PF00227.26]				0
bin.100.orig_c_000000000137_9	bin.100.orig	c_000000000137	9	7316	9214	1	A	K07041	afg:AFULGI_00004900 universal archaeal KH-domain protein/beta-lactamase-domain protein; K07041	TRUE	0.938	1245	0	O29768_ARCFU	UniRef90_O29768 mRNA 3'-end processing factor, putative n=5 Tax=Archaeoglobus fulgidus TaxID=2234 RepID=O29768_ARCFU	Archaeoglobus fulgidus	TRUE	0.937	1243	0								Metallo-beta-lactamase superfamily domain [PF16661.5]; Beta-Casp domain [PF10996.8]; KH domain [PF17214.3]; Beta-lactamase superfamily domain [PF12706.7]; Metallo-beta-lactamase superfamily [PF00753.27]; Zn-dependent metallo-hydrolase RNA specificity domain [PF07521.12]; Beta-lactamase superfamily domain [PF13483.6]				0
bin.100.orig_c_000000000137_10	bin.100.orig	c_000000000137	10	9253	9468	1	C		afg:AFULGI_00004910 TFIIB zinc-binding protein	FALSE	0.937	142	7.93e-38	Y483_ARCFU	UniRef90_O29767 Uncharacterized protein AF_0483 n=3 Tax=Archaeoglobus fulgidus TaxID=2234 RepID=Y483_ARCFU	Archaeoglobus fulgidus	FALSE	0.937	142	2.529e-37								TFIIB zinc-binding [PF08271.12]				0
bin.100.orig_c_000000000137_11	bin.100.orig	c_000000000137	11	9503	10639	1	A	K14652	afg:AFULGI_00004920 GTP cyclohydrolase II; K14652	TRUE	0.933	741	2.406e-239	RIBA_ARCFU	UniRef90_O29766 GTP cyclohydrolase-2 n=3 Tax=Archaeoglobus fulgidus TaxID=2234 RepID=RIBA_ARCFU	Archaeoglobus fulgidus	TRUE	0.931	739	1.974e-238								GTP cyclohydrolase II [PF00925.20]; 3,4-dihydroxy-2-butanone 4-phosphate synthase [PF00926.19]				0
bin.100.orig_c_000000000137_12	bin.100.orig	c_000000000137	12	10624	11361	1	A		afu:AF_0485 predicted coding region AF_0485	TRUE	0.791	397	8.009e-123	A0A075WBE2_ARCFL	UniRef90_A0A075WBE2 Putative metal-binding protein n=5 Tax=Archaeoglobus fulgidus TaxID=2234 RepID=A0A075WBE2_ARCFL	Archaeoglobus fulgidus	TRUE	0.785	393	4.357e-121								Predicted metal-binding protein (DUF2103) [PF09876.9]				0
bin.100.orig_c_000000000137_13	bin.100.orig	c_000000000137	13	11339	11731	1	C	K06940	afg:AFULGI_00004940 putative Fe-S-cluster oxidoreductase; K06940	FALSE	0.853	223	7.2e-65	A0A101DDU3_ARCFL	UniRef90_A0A101DDU3 Uncharacterized protein n=3 Tax=Archaeoglobus fulgidus TaxID=2234 RepID=A0A101DDU3_ARCFL	Archaeoglobus fulgidus	FALSE	0.853	223	2.297e-64								Putative zinc- or iron-chelating domain [PF03692.15]				0
bin.100.orig_c_000000000137_14	bin.100.orig	c_000000000137	14	11897	13234	1	A		afg:AFULGI_00021130 Pyruvate/2-oxoglutarate dehydrogenase complex, dihydrolipoamide dehydrogenase (E3) component	TRUE	0.834	767	3.61e-247	O28421_ARCFU	UniRef90_O28421 NADH oxidase (NoxA-5) n=5 Tax=Archaeoglobus fulgidus TaxID=2234 RepID=O28421_ARCFU	Archaeoglobus fulgidus	TRUE	0.83	763	2.684e-245								Pyridine nucleotide-disulphide oxidoreductase [PF07992.14]; Pyridine nucleotide-disulphide oxidoreductase [PF00070.27]; Pyridine nucleotide-disulphide oxidoreductase, dimerisation domain [PF02852.22]; Pyridine nucleotide-disulphide oxidoreductase [PF13738.6]; Glucose inhibited division protein A [PF01134.22]				0
bin.100.orig_c_000000000137_15	bin.100.orig	c_000000000137	15	13235	14431	-1	A	K09121	metf:CFE53_04690 TIGR00299 family protein; K09121	TRUE	0.553	422	8.443e-129	A0A497RB66_9EURY	UniRef90_A0A497RB66 Nickel pincer cofactor biosynthesis protein LarC n=1 Tax=Archaeoglobales archaeon TaxID=2250258 RepID=A0A497RB66_9EURY	Archaeoglobales archaeon	TRUE	0.656	516	8.793e-161								Protein of unknown function DUF111 [PF01969.17]				0
bin.100.orig_c_000000000137_16	bin.100.orig	c_000000000137	16	14444	16285	-1	A		afu:AF_1856 predicted coding region AF_1856	TRUE	0.869	1109	0	Y1856_ARCFU	UniRef90_O28422 Uncharacterized protein AF_1856 n=4 Tax=Archaeoglobus fulgidus TaxID=2234 RepID=Y1856_ARCFU	Archaeoglobus fulgidus	TRUE	0.869	1109	0												0
bin.100.orig_c_000000000137_17	bin.100.orig	c_000000000137	17	16725	19046	1	A	K01434	afg:AFULGI_00004950 hypothetical protein; K01434	TRUE	0.915	1480	0	A0A101DDT6_ARCFL	UniRef90_A0A101DDT6 Penicillin G acylase n=3 Tax=Archaeoglobus fulgidus TaxID=2234 RepID=A0A101DDT6_ARCFL	Archaeoglobus fulgidus	TRUE	0.915	1480	0	MER0003870	S45	MER0003870 - cephalosporin C acylase precursor (Archaeoglobus fulgidus) [S45.003]#S45#{peptidase unit: 242-777}~source O29763~	TRUE	0.934	1043	0	Penicillin amidase [PF01804.18]				0
bin.100.orig_c_000000000137_18	bin.100.orig	c_000000000137	18	19051	19371	1	C		afg:AFULGI_00004960 hypothetical protein	FALSE	0.655	139	5.457e-36	Y488_ARCFU	UniRef90_O29762 Uncharacterized protein AF_0488 n=3 Tax=Archaeoglobus fulgidus TaxID=2234 RepID=Y488_ARCFU	Archaeoglobus fulgidus	FALSE	0.655	139	1.741e-35												0
bin.100.orig_c_000000000137_19	bin.100.orig	c_000000000137	19	19368	19697	1	C	K03537	afg:AFULGI_00004970 RNase P/RNase MRP subunit POP5; K03537	FALSE	0.842	192	1.825e-54	RNP2_ARCFU	UniRef90_O29761 Ribonuclease P protein component 2 n=3 Tax=Archaeoglobus fulgidus TaxID=2234 RepID=RNP2_ARCFU	Archaeoglobus fulgidus	FALSE	0.842	192	5.82e-54								Rpp14/Pop5 family [PF01900.19]				0
bin.100.orig_c_000000000137_20	bin.100.orig	c_000000000137	20	19700	20440	1	A	K03432	afg:AFULGI_00004980 proteasome endopeptidase complex, archaeal, alpha subunit; K03432	TRUE	0.91	469	5.416e-148	PSA_ARCFU	UniRef90_O29760 Proteasome subunit alpha n=8 Tax=Archaeoglobus fulgidus TaxID=2234 RepID=PSA_ARCFU	Archaeoglobus fulgidus	TRUE	0.91	469	1.727e-147	MER0003872	T01A	MER0003872 - archaean proteasome, alpha subunit (Archaeoglobus fulgidus) [T01.970]#T01A#{peptidase unit: 29-195}~source PSMA_ARCFU~	FALSE	0.923	325	2.314e-99	Proteasome subunit [PF00227.26]; Proteasome subunit A N-terminal signature [PF10584.9]				0
bin.100.orig_c_000000000137_21	bin.100.orig	c_000000000137	21	20444	21148	1	A	K14574	afg:AFULGI_00004990 rRNA metabolism protein, SBDS family; K14574	TRUE	0.9	441	1.626e-138	SDO1_ARCFU	UniRef90_O29759 Ribosome maturation protein SDO1 homolog n=6 Tax=Archaeoglobus fulgidus TaxID=2234 RepID=SDO1_ARCFU	Archaeoglobus fulgidus	TRUE	0.898	440	1.831e-137								SBDS protein C-terminal domain [PF09377.10]; Shwachman-Bodian-Diamond syndrome (SBDS) protein [PF01172.18]				0
bin.100.orig_c_000000000137_22	bin.100.orig	c_000000000137	22	21148	21819	1	A	K03679	afg:AFULGI_00005000 RNA-binding protein Rrp4; K03679	TRUE	0.946	445	5.673e-140	RRP4_ARCFU	UniRef90_O29758 Exosome complex component Rrp4 n=4 Tax=Archaeoglobus fulgidus TaxID=2234 RepID=RRP4_ARCFU	Archaeoglobus fulgidus	TRUE	0.946	445	1.809e-139								S1 RNA binding domain [PF00575.23]; KH domain [PF15985.5]; Exosome complex exonuclease RRP4 N-terminal region [PF14382.6]				0
bin.100.orig_c_000000000137_23	bin.100.orig	c_000000000137	23	21803	22579	1	A	K11600	afg:AFULGI_00005010 archaeal exosome-like complex exonuclease 1; K11600	TRUE	0.909	490	7.214e-155	RRP41_ARCFU	UniRef90_O29757 Exosome complex component Rrp41 n=4 Tax=Archaeoglobus fulgidus TaxID=2234 RepID=RRP41_ARCFU	Archaeoglobus fulgidus	TRUE	0.909	490	2.301e-154								3' exoribonuclease family, domain 1 [PF01138.21]; 3' exoribonuclease family, domain 2 [PF03725.15]				0
bin.100.orig_c_000000000137_24	bin.100.orig	c_000000000137	24	22572	23351	1	A	K12589	afg:AFULGI_00005020 RNase PH-related protein exoribonuclease; K12589	TRUE	0.899	488	5.011e-154	RRP42_ARCFU	UniRef90_O29756 Exosome complex component Rrp42 n=4 Tax=Archaeoglobus fulgidus TaxID=2234 RepID=RRP42_ARCFU	Archaeoglobus fulgidus	TRUE	0.899	488	1.598e-153								3' exoribonuclease family, domain 1 [PF01138.21]; 3' exoribonuclease family, domain 2 [PF03725.15]				0
bin.100.orig_c_000000000137_25	bin.100.orig	c_000000000137	25	23439	25781	1	A	K02319	afu:AF_0497 DNA polymerase B1 (polB); K02319	TRUE	0.916	1495	0	DPOL_ARCFU	UniRef90_O29753 DNA polymerase n=3 Tax=Archaeoglobus fulgidus TaxID=2234 RepID=DPOL_ARCFU	Archaeoglobus fulgidus	TRUE	0.916	1495	0								DNA polymerase family B [PF00136.21]; DNA polymerase family B, exonuclease domain [PF03104.19]; RNase_H superfamily [PF13482.6]; Predicted 3'-5' exonuclease related to the exonuclease domain of PolB [PF10108.9]		sp|Q38087|DPOL_BPR69 DNA-directed DNA polymerase; XhXr	Xr;Xh	0
bin.100.orig_c_000000000137_26	bin.100.orig	c_000000000137	26	25993	27735	1	A	K00249	afu:AF_0498 acyl-coA dehydrogenase (acd-3); K00249	TRUE	0.93	1124	0	A0A075WA93_ARCFL	UniRef90_A0A075WA93 Acyl-CoA dehydrogenase n=3 Tax=Archaeoglobus fulgidus TaxID=2234 RepID=A0A075WA93_ARCFL	Archaeoglobus fulgidus	TRUE	0.93	1124	0								Acyl-CoA dehydrogenase, middle domain [PF02770.19]				0
bin.100.orig_c_000000000137_27	bin.100.orig	c_000000000137	27	28171	28980	1	A		afu:AF_0499 molybdopterin oxidoreductase, iron-sulfur binding subunit	TRUE	0.948	538	3.284e-171	HMEA_ARCFU	UniRef90_O29751 Hdr-like menaquinol oxidoreductase iron-sulfur subunit 1 n=3 Tax=Archaeoglobus fulgidus TaxID=2234 RepID=HMEA_ARCFU	Archaeoglobus fulgidus	TRUE	0.948	538	1.047e-170								4Fe-4S dicluster domain [PF13247.6]; 4Fe-4S dicluster domain [PF12838.7]; 4Fe-4S dicluster domain [PF14697.6]; 4Fe-4S dicluster domain [PF13187.6]; 4Fe-4S dicluster domain [PF13237.6]				0
bin.100.orig_c_000000000137_28	bin.100.orig	c_000000000137	28	28981	30171	1	A		afu:AF_0500 molybdopterin oxidoreductase, membrane subunit	TRUE	0.909	754	1.696e-243	HMEB_ARCFU	UniRef90_O29750 Hdr-like menaquinol oxidoreductase integral membrane subunit n=3 Tax=Archaeoglobus fulgidus TaxID=2234 RepID=HMEB_ARCFU	Archaeoglobus fulgidus	TRUE	0.909	754	5.408e-243								Polysulphide reductase, NrfD [PF03916.14]				0
bin.100.orig_c_000000000137_29	bin.100.orig	c_000000000137	29	30168	31166	1	A	K18500	afu:AF_0501 nitrate reductase, gamma subunit, putative; K18500	TRUE	0.901	626	1.869e-200	HMEC_ARCFU	UniRef90_O29749 Hdr-like menaquinol oxidoreductase cytochrome b-like subunit n=3 Tax=Archaeoglobus fulgidus TaxID=2234 RepID=HMEC_ARCFU	Archaeoglobus fulgidus	TRUE	0.901	626	5.962e-200								Nitrate reductase gamma subunit [PF02665.14]				0
bin.100.orig_c_000000000137_30	bin.100.orig	c_000000000137	30	31177	32853	1	A	K18501	afu:AF_0502 heterodisulfide reductase, subunit D, putative; K18501	TRUE	0.972	1139	0	HMED_ARCFU	UniRef90_O29748 Hdr-like menaquinol oxidoreductase iron-sulfur subunit 2 n=4 Tax=Archaeoglobus fulgidus TaxID=2234 RepID=HMED_ARCFU	Archaeoglobus fulgidus	TRUE	0.972	1139	0								4Fe-4S dicluster domain [PF13183.6]; Cysteine-rich domain [PF02754.16]				0
bin.100.orig_c_000000000137_31	bin.100.orig	c_000000000137	31	32855	33283	1	C		afg:AFULGI_00005130 hypothetical protein	FALSE	1	308	4.192e-94	HMEE_ARCFU	UniRef90_O29747 Hdr-like menaquinol oxidoreductase cytochrome c subunit n=3 Tax=Archaeoglobus fulgidus TaxID=2234 RepID=HMEE_ARCFU	Archaeoglobus fulgidus	FALSE	1	305	1.219e-92												3
bin.100.orig_c_000000000137_32	bin.100.orig	c_000000000137	32	33280	34146	-1	A	K07022	afg:AFULGI_00005140 putative hydrolase (metallo-beta-lactamase superfamily); K07022	TRUE	0.877	527	5.431e-167	Y504_ARCFU	UniRef90_O29746 UPF0282 protein AF_0504 n=3 Tax=Archaeoglobus fulgidus TaxID=2234 RepID=Y504_ARCFU	Archaeoglobus fulgidus	TRUE	0.877	527	1.732e-166								Beta-lactamase superfamily domain [PF12706.7]				0
bin.100.orig_c_000000000137_33	bin.100.orig	c_000000000137	33	34195	34821	1	A		afu:AF_0505 conserved hypothetical protein	TRUE	0.83	358	5.195e-110	A0A101DDK4_ARCFL	UniRef90_A0A101DDK4 POLIIIAc domain-containing protein n=3 Tax=Archaeoglobus fulgidus TaxID=2234 RepID=A0A101DDK4_ARCFL	Archaeoglobus fulgidus	TRUE	0.83	358	1.657e-109								PHP domain [PF02811.19]; PHP-associated [PF13263.6]				0
bin.100.orig_c_000000000137_34	bin.100.orig	c_000000000137	34	34772	35878	-1	A		afu:AF_0506 iron-sulfur binding reductase	TRUE	0.956	741	8.033e-240	A0A101E1K0_ARCFL	UniRef90_A0A101E1K0 Iron-sulfur binding reductase n=3 Tax=Archaeoglobus fulgidus TaxID=2234 RepID=A0A101E1K0_ARCFL	Archaeoglobus fulgidus	TRUE	0.956	741	2.562e-239								Cysteine-rich domain [PF02754.16]; 4Fe-4S dicluster domain [PF13183.6]; 4Fe-4S dicluster domain [PF13534.6]; 4Fe-4S dicluster domain [PF13237.6]; 4Fe-4S dicluster domain [PF12838.7]; 4Fe-4S double cluster binding domain [PF13484.6]				0
bin.100.orig_c_000000000137_35	bin.100.orig	c_000000000137	35	35875	37077	-1	A		afg:AFULGI_00005170 FAD/FMN-containing dehydrogenase	TRUE	0.803	661	3.892e-211	O29743_ARCFU	UniRef90_O29743 FAD-binding PCMH-type domain-containing protein n=4 Tax=Archaeoglobus fulgidus TaxID=2234 RepID=O29743_ARCFU	Archaeoglobus fulgidus	TRUE	0.806	567	2.277e-178								FAD binding domain [PF01565.23]				0
bin.100.orig_c_000000000137_36	bin.100.orig	c_000000000137	36	37197	38207	1	A	K06215	afg:AFULGI_00005180 pyridoxal 5'-phosphate synthase, synthase subunit Pdx1; K06215	TRUE	0.901	633	7.748e-203	PDXS_ARCFU	UniRef90_O29742 Pyridoxal 5'-phosphate synthase subunit PdxS n=3 Tax=Archaeoglobus fulgidus TaxID=2234 RepID=PDXS_ARCFU	Archaeoglobus fulgidus	TRUE	0.901	633	2.471e-202								SOR/SNZ family [PF01680.17]; Thiazole biosynthesis protein ThiG [PF05690.14]				0
bin.100.orig_c_000000000137_37	bin.100.orig	c_000000000137	37	38204	38800	1	A	K08681	afg:AFULGI_00005190 pyridoxal 5'-phosphate synthase, glutaminase subunit Pdx2; K08681	TRUE	0.869	355	2.16e-109	PDXT_ARCFU	UniRef90_O29741 Pyridoxal 5'-phosphate synthase subunit PdxT n=3 Tax=Archaeoglobus fulgidus TaxID=2234 RepID=PDXT_ARCFU	Archaeoglobus fulgidus	TRUE	0.869	355	6.891e-109	MER0066145	C26	MER0066145 - imidazoleglycerol-phosphate synthase ({Pyrococcus furiosus}) (Archaeoglobus fulgidus) [C26.A32]#C26#{peptidase unit: 1-198}~source NP_069345~	TRUE	0.869	355	5.422e-111	SNO glutamine amidotransferase family [PF01174.19]; CobB/CobQ-like glutamine amidotransferase domain [PF07685.14]; Glutamine amidotransferase class-I [PF00117.28]; Peptidase family S51 [PF03575.17]				0
bin.100.orig_c_000000000137_38	bin.100.orig	c_000000000137	38	38797	39666	1	A		afg:AFULGI_00005200 Permease of the drug/metabolite transporter (DMT) superfamily	TRUE	0.848	509	8.2e-161	Y510_ARCFU	UniRef90_O29740 Uncharacterized transporter AF_0510 n=3 Tax=Archaeoglobus fulgidus TaxID=2234 RepID=Y510_ARCFU	Archaeoglobus fulgidus	TRUE	0.848	509	2.616e-160								EamA-like transporter family [PF00892.20]; Solute carrier family 35 [PF06027.12]				0
bin.100.orig_c_000000000137_39	bin.100.orig	c_000000000137	39	39699	40088	1	C	K02991	afg:AFULGI_00005210 Ribosomal protein S6E (S10); K02991	FALSE	0.931	254	1.372e-75	RS6E_ARCFU	UniRef90_O29739 30S ribosomal protein S6e n=3 Tax=Archaeoglobus fulgidus TaxID=2234 RepID=RS6E_ARCFU	Archaeoglobus fulgidus	FALSE	0.931	254	4.377e-75								Ribosomal protein S6e [PF01092.19]				0
bin.100.orig_c_000000000137_40	bin.100.orig	c_000000000137	40	40100	40717	1	A	K03183	afg:AFULGI_00005220 Methylase involved in ubiquinone/menaquinone biosynthesis; K03183	TRUE	0.909	391	1.029e-121	A0A075WAA9_ARCFL	UniRef90_A0A075WAA9 Methylase involved in ubiquinone/menaquinone biosynthesis n=3 Tax=Archaeoglobus fulgidus TaxID=2234 RepID=A0A075WAA9_ARCFL	Archaeoglobus fulgidus	TRUE	0.909	391	3.282e-121								ubiE/COQ5 methyltransferase family [PF01209.18]; Methyltransferase domain [PF08241.12]; Methyltransferase domain [PF13847.6]; Methyltransferase domain [PF13649.6]; Methyltransferase domain [PF13489.6]; Mycolic acid cyclopropane synthetase [PF02353.20]; Methyltransferase domain [PF08242.12]; Methionine biosynthesis protein MetW [PF07021.12]; Protein of unknown function (DUF1698) [PF08003.11]; Prot…				0
bin.100.orig_c_000000000137_41	bin.100.orig	c_000000000137	41	40755	41153	1	C		afu:AF_0513 allene oxide synthase, putative	FALSE	0.949	265	1.67e-79	Y513_ARCFU	UniRef90_O29737 Uncharacterized protein AF_0513 n=3 Tax=Archaeoglobus fulgidus TaxID=2234 RepID=Y513_ARCFU	Archaeoglobus fulgidus	FALSE	0.949	265	5.326e-79												0
bin.100.orig_c_000000000137_42	bin.100.orig	c_000000000137	42	41131	41694	-1	C	K07018	afg:AFULGI_00005240 putative hydrolase of the alpha/beta superfamily; K07018	FALSE	0.877	343	3.118e-105	O29736_ARCFU	UniRef90_O29736 DLH domain-containing protein n=3 Tax=Archaeoglobus fulgidus TaxID=2234 RepID=O29736_ARCFU	Archaeoglobus fulgidus	FALSE	0.869	340	1.241e-103	MER0066146	S09X	MER0066146 - family S9 unassigned peptidases (Archaeoglobus fulgidus) [S09.UPW]#S09X#{peptidase unit: 17-182}~source NP_069350~	FALSE	0.879	306	5.905e-94	Dienelactone hydrolase family [PF01738.18]				0
bin.100.orig_c_000000000137_43	bin.100.orig	c_000000000137	43	41687	42574	-1	A		afg:AFULGI_00005250 Alkyl hydroperoxide reductase, large subunit	TRUE	0.802	485	1.754e-152	A0A101DDM2_ARCFL	UniRef90_A0A101DDM2 NADH oxidase, putative n=3 Tax=Archaeoglobus fulgidus TaxID=2234 RepID=A0A101DDM2_ARCFL	Archaeoglobus fulgidus	TRUE	0.802	485	5.596e-152								Thioredoxin domain [PF13192.6]; Thioredoxin [PF00085.20]				0
bin.100.orig_c_000000000137_44	bin.100.orig	c_000000000137	44	42625	44721	1	A	K10726	afg:AFULGI_00005260 putative ATPase involved in replication control, Cdc46/Mcm family; K10726	TRUE	0.915	1335	0	Q7ZAA5_ARCFL	UniRef90_Q7ZAA5 Cell division control protein 21 (Cdc21) n=3 Tax=Archaeoglobus fulgidus TaxID=2234 RepID=Q7ZAA5_ARCFL	Archaeoglobus fulgidus	TRUE	0.915	1335	0								MCM P-loop domain [PF00493.23]; MCM OB domain [PF17207.3]; MCM AAA-lid domain [PF17855.1]; AAA domain (dynein-related subfamily) [PF07728.14]; Magnesium chelatase, subunit ChlI [PF01078.21]		sp|Q5XK83|MCM4A_XENLA DNA replication licensing factor mcm4-A; XhXr	Xr;Xh	0
bin.100.orig_c_000000000137_45	bin.100.orig	c_000000000137	45	44763	45473	1	A		afg:AFULGI_00005270 RecA-superfamily ATPase implicated in signal transduction	TRUE	0.889	439	1.184e-137	A0A101DDJ0_ARCFL	UniRef90_A0A101DDJ0 KaiC domain-containing protein n=3 Tax=Archaeoglobus fulgidus TaxID=2234 RepID=A0A101DDJ0_ARCFL	Archaeoglobus fulgidus	TRUE	0.889	439	3.777e-137								KaiC [PF06745.13]				0
bin.100.orig_c_000000000137_46	bin.100.orig	c_000000000137	46	45470	45919	1	C	K09119	afg:AFULGI_00005280 hypothetical protein; K09119	FALSE	0.83	257	2.85e-76	A0A124FC07_ARCFL	UniRef90_A0A124FC07 Uncharacterized protein n=3 Tax=Archaeoglobus fulgidus TaxID=2234 RepID=A0A124FC07_ARCFL	Archaeoglobus fulgidus	FALSE	0.83	257	9.092e-76								Kinase binding protein CGI-121 [PF08617.10]				0
bin.100.orig_c_000000000137_47	bin.100.orig	c_000000000137	47	45919	46758	1	A	K00891	afg:AFULGI_00005290 shikimate kinase; K00891	TRUE	0.805	454	5.444e-142	AROK_ARCFU	UniRef90_O29730 Shikimate kinase n=4 Tax=Archaeoglobus fulgidus TaxID=2234 RepID=AROK_ARCFU	Archaeoglobus fulgidus	TRUE	0.788	451	1.576e-140								GHMP kinases N terminal domain [PF00288.26]				0
bin.100.orig_c_000000000137_48	bin.100.orig	c_000000000137	48	46784	47248	-1	C		afg:AFULGI_00005300 Acetyltransferase	FALSE	0.88	280	2.946e-84	Y521_ARCFU	UniRef90_O29729 Uncharacterized N-acetyltransferase AF_0521 n=3 Tax=Archaeoglobus fulgidus TaxID=2234 RepID=Y521_ARCFU	Archaeoglobus fulgidus	FALSE	0.84	250	2.462e-73								Acetyltransferase (GNAT) family [PF00583.25]; Acetyltransferase (GNAT) domain [PF13673.7]; Acetyltransferase (GNAT) domain [PF13420.7]; Acetyltransferase (GNAT) domain [PF13508.7]; FR47-like protein [PF08445.10]; Acetyltransferase (GNAT) domain [PF13527.7]; GCN5-related N-acetyl-transferase [PF14542.6]		sp|C7IZ16|GNA2_ORYSJ Probable glucosamine 6-phosphate N-acetyltransferase 2; Xh	Xh	0
bin.100.orig_c_000000000137_49	bin.100.orig	c_000000000137	49	47282	48247	1	A	K01438	afg:AFULGI_00005310 Acetylornithine deacetylase/Succinyl-diaminopimelate desuccinylase; K01438	TRUE	0.825	539	1.952e-170	A0A101E1K7_ARCFL	UniRef90_A0A101E1K7 Acetylornithine deacetylase (ArgE) n=3 Tax=Archaeoglobus fulgidus TaxID=2234 RepID=A0A101E1K7_ARCFL	Archaeoglobus fulgidus	TRUE	0.825	539	6.226e-170	MER0498110	M20A	MER0498110 - acetylornithine deacetylase ArgE (Archaeoglobus sulfaticallidus) [M20.974]#M20A#{peptidase unit: 5-316}~source YP_007906791~	TRUE	0.613	376	1.041e-115	Peptidase family M20/M25/M40 [PF01546.28]; Peptidase dimerisation domain [PF07687.14]				0
bin.100.orig_c_000000000137_50	bin.100.orig	c_000000000137	50	48256	48648	1	C		afg:AFULGI_00005320 hypothetical protein	FALSE	0.458	78	2.834e-14	Y523_ARCFU	UniRef90_O29727 Uncharacterized protein AF_0523 n=3 Tax=Archaeoglobus fulgidus TaxID=2234 RepID=Y523_ARCFU	Archaeoglobus fulgidus	FALSE	0.458	78	9.039e-14												0
bin.100.orig_c_000000000137_51	bin.100.orig	c_000000000137	51	48590	49273	-1	A		afg:AFULGI_00005330 hypothetical protein	TRUE	0.8	369	1.339e-113	A0A124F848_ARCFL	UniRef90_A0A124F848 DUF1624 domain-containing protein n=3 Tax=Archaeoglobus fulgidus TaxID=2234 RepID=A0A124F848_ARCFL	Archaeoglobus fulgidus	TRUE	0.8	369	4.27e-113								Protein of unknown function (DUF1624) [PF07786.12]				0
bin.100.orig_c_000000000137_52	bin.100.orig	c_000000000137	52	49270	50049	-1	A	K07159	afg:AFULGI_00005340 hypothetical protein; K07159	TRUE	0.922	502	5.905e-159	A0A124F844_ARCFL	UniRef90_A0A124F844 Uncharacterized protein n=4 Tax=Archaeoglobus fulgidus TaxID=2234 RepID=A0A124F844_ARCFL	Archaeoglobus fulgidus	TRUE	0.922	502	1.884e-158								PAC2 family [PF09754.9]				0
bin.100.orig_c_000000000137_53	bin.100.orig	c_000000000137	53	50054	50233	-1	C	K11130	afg:AFULGI_00005350 putative Zn-ribbon RNA-binding protein; K11130	FALSE	0.982	124	4.881e-32	NOP10_ARCFU	UniRef90_O29724 Ribosome biogenesis protein Nop10 n=3 Tax=Archaeoglobus fulgidus TaxID=2234 RepID=NOP10_ARCFU	Archaeoglobus fulgidus	FALSE	0.982	124	1.557e-31								Nucleolar RNA-binding protein, Nop10p family [PF04135.12]				0
bin.100.orig_c_000000000137_54	bin.100.orig	c_000000000137	54	50230	51033	-1	A	K03237	afu:AF_0527 translation initiation factor eIF-2, subunit alpha (eif2A); K03237	TRUE	0.903	505	6.897e-160	IF2A_ARCFU	UniRef90_O29723 Translation initiation factor 2 subunit alpha n=3 Tax=Archaeoglobus fulgidus TaxID=2234 RepID=IF2A_ARCFU	Archaeoglobus fulgidus	TRUE	0.903	505	2.2e-159								Eukaryotic translation initiation factor 2 alpha subunit [PF07541.12]; S1 RNA binding domain [PF00575.23]				0
bin.100.orig_c_000000000137_55	bin.100.orig	c_000000000137	55	51070	51768	-1	A	K02823	afu:AF_0528 cytochrome-c3 hydrogenase, subunit gamma; K02823	TRUE	0.815	391	6.82e-121	PYRK_ARCFU	UniRef90_O29722 Probable dihydroorotate dehydrogenase B (NAD(+)), electron transfer subunit n=3 Tax=Archaeoglobus fulgidus TaxID=2234 RepID=PYRK_ARCFU	Archaeoglobus fulgidus	TRUE	0.815	391	2.175e-120								Iron-sulfur cluster binding domain of dihydroorotate dehydrogenase B [PF10418.9]; Oxidoreductase NAD-binding domain [PF00175.21]				0
bin.100.orig_c_000000000137_56	bin.100.orig	c_000000000137	56	51956	52171	1	C		afu:AF_0529 predicted coding region AF_0529	FALSE	0.814	121	1.13e-30	Y529_ARCFU	UniRef90_O29721 Uncharacterized protein AF_0529 n=3 Tax=Archaeoglobus fulgidus TaxID=2234 RepID=Y529_ARCFU	Archaeoglobus fulgidus	FALSE	0.814	121	3.603e-30								Sugar-specific transcriptional regulator TrmB [PF01978.19]				0
bin.100.orig_c_000000000137_57	bin.100.orig	c_000000000137	57	52842	54728	1	A	K02470	afg:AFULGI_00005390 DNA gyrase, B subunit; K02470	TRUE	0.915	1202	0	GYRB_ARCFU	UniRef90_O29720 DNA gyrase subunit B n=3 Tax=Archaeoglobus fulgidus TaxID=2234 RepID=GYRB_ARCFU	Archaeoglobus fulgidus	TRUE	0.898	1184	0								DNA gyrase B [PF00204.25]; DNA gyrase B subunit, carboxyl terminus [PF00986.21]; Histidine kinase-, DNA gyrase B-, and HSP90-like ATPase [PF02518.26]; Toprim domain [PF01751.22]		sp|P08096|TOP2_SCHPO DNA topoisomerase 2; Xh	Xh	0
bin.100.orig_c_000000000137_58	bin.100.orig	c_000000000137	58	54748	55479	1	A	K21029	afu:AF_0531 molybdenum cofactor biosynthesis protein (moeB); K21029	TRUE	0.826	415	2.69e-129	A0A101DDL4_ARCFL	UniRef90_A0A101DDL4 Molybdenum cofactor biosynthesis protein (MoeB) n=3 Tax=Archaeoglobus fulgidus TaxID=2234 RepID=A0A101DDL4_ARCFL	Archaeoglobus fulgidus	TRUE	0.826	415	8.58e-129								ThiF family [PF00899.21]				0
bin.100.orig_c_000000000137_59	bin.100.orig	c_000000000137	59	55548	56771	1	A	K07577	afu:AF_0532 mRNA 3'-end processing factor, putative; K07577	TRUE	0.943	807	9.569e-262	A0A101E1X1_ARCFL	UniRef90_A0A101E1X1 mRNA 3'-end processing factor, putative n=3 Tax=Archaeoglobus fulgidus TaxID=2234 RepID=A0A101E1X1_ARCFL	Archaeoglobus fulgidus	TRUE	0.943	807	3.052e-261								Metallo-beta-lactamase superfamily domain [PF16661.5]; Beta-Casp domain [PF10996.8]; Beta-lactamase superfamily domain [PF12706.7]; Zn-dependent metallo-hydrolase RNA specificity domain [PF07521.12]; Metallo-beta-lactamase superfamily [PF00753.27]				0
bin.100.orig_c_000000000137_60	bin.100.orig	c_000000000137	60	56768	57388	1	C	K07096	afu:AF_0533 conserved hypothetical protein; K07096	FALSE	0.809	344	2.146e-105	A0A101DDI0_ARCFL	UniRef90_A0A101DDI0 Metallophos_2 domain-containing protein n=3 Tax=Archaeoglobus fulgidus TaxID=2234 RepID=A0A101DDI0_ARCFL	Archaeoglobus fulgidus	FALSE	0.809	344	6.845e-105								Metallophosphoesterase, calcineurin superfamily [PF14582.6]; Calcineurin-like phosphoesterase superfamily domain [PF12850.7]				0
bin.100.orig_c_000000000137_61	bin.100.orig	c_000000000137	61	57375	58334	-1	A		afu:AF_0534 conserved hypothetical protein	TRUE	0.826	544	1.579e-172	A0A101DDH7_ARCFL	UniRef90_A0A101DDH7 Lactamase_B domain-containing protein n=4 Tax=Archaeoglobus fulgidus TaxID=2234 RepID=A0A101DDH7_ARCFL	Archaeoglobus fulgidus	TRUE	0.826	544	5.037e-172								Metallo-beta-lactamase superfamily [PF00753.27]				0
bin.100.orig_c_000000000137_62	bin.100.orig	c_000000000137	62	58457	59563	1	A	K03531	afu:AF_0535 cell division protein (ftsZ-1); K03531	TRUE	0.919	709	1.83e-228	FTSZ1_ARCFU	UniRef90_O29715 Cell division protein FtsZ 1 n=6 Tax=Archaeoglobales TaxID=2231 RepID=FTSZ1_ARCFU	Archaeoglobales	TRUE	0.919	709	5.837e-228								Tubulin/FtsZ family, GTPase domain [PF00091.25]; FtsZ family, C-terminal domain [PF12327.8]				0
bin.100.orig_c_000000000137_63	bin.100.orig	c_000000000137	63	59596	59781	1	C	K07342	afg:AFULGI_00005450 protein translocase SEC61 complex gamma subunit, archaeal and eukaryotic; K07342	FALSE	0.867	112	1.001e-27	SECE_ARCFU	UniRef90_O29714 Protein translocase subunit SecE n=3 Tax=Archaeoglobus fulgidus TaxID=2234 RepID=SECE_ARCFU	Archaeoglobus fulgidus	FALSE	0.867	112	3.194e-27												0
bin.100.orig_c_000000000137_64	bin.100.orig	c_000000000137	64	59778	60230	1	C	K02601	afu:AF_0537 LSU ribosomal protein L24A (rpl24A); K02601	FALSE	0.918	290	9.105e-88	A0A101DDH8_ARCFL	UniRef90_A0A101DDH8 Transcription elongation factor Spt5 n=3 Tax=Archaeoglobus fulgidus TaxID=2234 RepID=A0A101DDH8_ARCFL	Archaeoglobus fulgidus	FALSE	0.918	290	2.904e-87								Early transcription elongation factor of RNA pol II, NGN section [PF03439.13]; KOW motif [PF00467.29]				0
bin.100.orig_c_000000000137_65	bin.100.orig	c_000000000137	65	60233	60706	1	C	K02867	afu:AF_0538 LSU ribosomal protein L11P (rpl11P); K02867	FALSE	0.847	277	4.242e-83	RL11_ARCFU	UniRef90_O29712 50S ribosomal protein L11 n=3 Tax=Archaeoglobus fulgidus TaxID=2234 RepID=RL11_ARCFU	Archaeoglobus fulgidus	FALSE	0.847	277	1.353e-82								Ribosomal protein L11, RNA binding domain [PF00298.19]; Ribosomal protein L11, N-terminal domain [PF03946.14]				0
bin.100.orig_c_000000000137_66	bin.100.orig	c_000000000137	66	60710	61411	-1	A	K06883	afg:AFULGI_00005480 putative ATP binding protein; K06883	TRUE	0.748	355	1.09e-108	O29711_ARCFU	UniRef90_O29711 Uncharacterized protein n=3 Tax=Archaeoglobus fulgidus TaxID=2234 RepID=O29711_ARCFU	Archaeoglobus fulgidus	FALSE	0.742	345	1.724e-104								Conserved hypothetical ATP binding protein [PF03029.17]				0
bin.100.orig_c_000000000137_67	bin.100.orig	c_000000000137	67	61414	62100	-1	C		afu:AF_0540 predicted coding region AF_0540	FALSE	0.588	261	4.366e-76	Y540_ARCFU	UniRef90_O29710 Uncharacterized protein AF_0540 n=3 Tax=Archaeoglobus fulgidus TaxID=2234 RepID=Y540_ARCFU	Archaeoglobus fulgidus	FALSE	0.588	261	1.393e-75												0
bin.100.orig_c_000000000137_68	bin.100.orig	c_000000000137	68	62097	62510	-1	C		afg:AFULGI_00005500 hypothetical protein	FALSE	0.808	226	8.02e-66	Y541_ARCFU	UniRef90_O29709 Uncharacterized protein AF_0541 n=3 Tax=Archaeoglobus fulgidus TaxID=2234 RepID=Y541_ARCFU	Archaeoglobus fulgidus	FALSE	0.808	226	2.558e-65												0
bin.100.orig_c_000000000137_69	bin.100.orig	c_000000000137	69	62635	63249	-1	A		afu:AF_0089 long-chain-fatty-acid--CoA ligase (fadD-1)	TRUE	0.889	374	7.619e-116	A0A075WH76_ARCFL	UniRef90_A0A075WH76 Acyl-CoA synthetase (AMP-forming)/AMP-acid ligase II n=6 Tax=Archaeoglobus fulgidus TaxID=2234 RepID=A0A075WH76_ARCFL	Archaeoglobus fulgidus	TRUE	0.889	374	2.43e-115								AMP-binding enzyme [PF00501.28]; AMP-binding enzyme C-terminal domain [PF13193.6]				0
bin.100.orig_c_000000000137_70	bin.100.orig	c_000000000137	70	63351	63695	-1	C		afu:AF_0089 long-chain-fatty-acid--CoA ligase (fadD-1)	FALSE	0.844	173	6.561e-48	A0A075WH76_ARCFL	UniRef90_A0A075WH76 Acyl-CoA synthetase (AMP-forming)/AMP-acid ligase II n=6 Tax=Archaeoglobus fulgidus TaxID=2234 RepID=A0A075WH76_ARCFL	Archaeoglobus fulgidus	FALSE	0.844	173	2.093e-47								AMP-binding enzyme [PF00501.28]				0
bin.100.orig_c_000000000137_71	bin.100.orig	c_000000000137	71	63769	63879	-1	E																									0
bin.100.orig_c_000000000137_72	bin.100.orig	c_000000000137	72	63891	64268	-1	C		afu:AF_0089 long-chain-fatty-acid--CoA ligase (fadD-1)	FALSE	0.867	227	2.409e-66	A0A075WH76_ARCFL	UniRef90_A0A075WH76 Acyl-CoA synthetase (AMP-forming)/AMP-acid ligase II n=6 Tax=Archaeoglobus fulgidus TaxID=2234 RepID=A0A075WH76_ARCFL	Archaeoglobus fulgidus	FALSE	0.867	227	7.684e-66								AMP-binding enzyme [PF00501.28]				0
bin.100.orig_c_000000000137_73	bin.100.orig	c_000000000137	73	64307	64525	-1	E																									0
bin.100.orig_c_000000000137_74	bin.100.orig	c_000000000137	74	64594	65481	1	C		tha:TAM4_938 radical SAM domain protein	FALSE	0.535	315	2.009e-93	A0A256Y515_9EURY	UniRef90_A0A256Y515 Radical SAM protein n=1 Tax=Archaeoglobales archaeon ex4484_92 TaxID=2012529 RepID=A0A256Y515_9EURY	Archaeoglobales archaeon ex4484_92	FALSE	0.579	332	4.59e-99								Radical SAM superfamily [PF04055.21]				0
bin.100.orig_c_000000000137_75	bin.100.orig	c_000000000137	75	65478	67088	-1	A		ave:Arcve_1697 hypothetical protein	TRUE	0.845	933	6.216e-303	F2KQG3_ARCVS	UniRef90_F2KQG3 Uncharacterized protein n=1 Tax=Archaeoglobus veneficus (strain DSM 11195 / SNP6) TaxID=693661 RepID=F2KQG3_ARCVS	Archaeoglobus veneficus (strain DSM 11195 / SNP6)	TRUE	0.845	933	1.982e-302								4Fe-4S dicluster domain [PF13183.6]				0
bin.100.orig_c_000000000137_76	bin.100.orig	c_000000000137	76	67099	68067	-1	B		ave:Arcve_1696 Nitrate reductase gamma subunit	FALSE	0.58	342	1.743e-102	A0A523ACA7_9EURY	UniRef90_A0A523ACA7 Nitrate reductase n=1 Tax=Archaeoglobi archaeon TaxID=2250530 RepID=A0A523ACA7_9EURY	Archaeoglobi archaeon	TRUE	0.621	365	9.203e-110								Nitrate reductase gamma subunit [PF02665.14]				0
bin.100.orig_c_000000000137_77	bin.100.orig	c_000000000137	77	68188	70047	1	A	K01868	afg:AFULGI_00005580 threonyl-tRNA synthetase; K01868	TRUE	0.91	1178	0	SYT_ARCFU	UniRef90_O29703 Threonine--tRNA ligase n=4 Tax=Archaeoglobus fulgidus TaxID=2234 RepID=SYT_ARCFU	Archaeoglobus fulgidus	TRUE	0.911	1178	0								Archaea-specific editing domain of threonyl-tRNA synthetase [PF08915.11]; tRNA synthetase class II core domain (G, H, P, S and T) [PF00587.25]; Anticodon binding domain [PF03129.20]				0
bin.100.orig_c_000000000137_78	bin.100.orig	c_000000000137	78	70053	70388	1	C		afg:AFULGI_00005590 hypothetical protein	FALSE	0.797	175	1.171e-48	A0A124F7T5_ARCFL	UniRef90_A0A124F7T5 Uncharacterized protein n=4 Tax=Archaeoglobus fulgidus TaxID=2234 RepID=A0A124F7T5_ARCFL	Archaeoglobus fulgidus	FALSE	0.797	175	3.736e-48												0
bin.100.orig_c_000000000137_79	bin.100.orig	c_000000000137	79	70360	71637	-1	A	K12960	afg:AFULGI_00005600 Cytosine deaminase; K12960	TRUE	0.831	723	3.003e-232	MTAD1_ARCFU	UniRef90_O29701 5-methylthioadenosine/S-adenosylhomocysteine deaminase 1 n=4 Tax=Archaeoglobus fulgidus TaxID=2234 RepID=MTAD1_ARCFU	Archaeoglobus fulgidus	TRUE	0.828	720	1.189e-230	MER0059741	M38	MER0059741 - family M38 non-peptidase homologues (Archaeoglobus fulgidus) [M38.UNW]#M38#{peptidase unit: 18-356}~source NP_069386~	TRUE	0.862	606	2.198e-193	Amidohydrolase family [PF01979.20]; Amidohydrolase family [PF07969.11]				0
bin.100.orig_c_000000000137_80	bin.100.orig	c_000000000137	80	71762	72148	1	E																									0
bin.100.orig_c_000000000137_81	bin.100.orig	c_000000000137	81	72217	73170	-1	A	K03522	afg:AFULGI_00002810 Electron transfer flavoprotein, alpha subunit; K03522	TRUE	0.922	614	1.625e-196	A0A101DF86_ARCFL	UniRef90_A0A101DF86 Electron transfer flavoprotein, subunit alpha (EtfA) n=3 Tax=Archaeoglobus fulgidus TaxID=2234 RepID=A0A101DF86_ARCFL	Archaeoglobus fulgidus	TRUE	0.922	614	5.183e-196								Electron transfer flavoprotein FAD-binding domain [PF00766.19]; Electron transfer flavoprotein domain [PF01012.21]				0
bin.100.orig_c_000000000137_82	bin.100.orig	c_000000000137	82	73170	73913	-1	A	K03521	afg:AFULGI_00002800 Electron transfer flavoprotein, beta subunit; K03521	TRUE	0.917	476	3.658e-150	A0A117KU25_ARCFL	UniRef90_A0A117KU25 Electron transfer flavoprotein, subunit beta (EtfB) n=4 Tax=Archaeoglobus fulgidus TaxID=2234 RepID=A0A117KU25_ARCFL	Archaeoglobus fulgidus	TRUE	0.917	476	1.167e-149								Electron transfer flavoprotein domain [PF01012.21]				0
bin.100.orig_c_000000000137_83	bin.100.orig	c_000000000137	83	73989	75965	-1	A	K15016	afg:AFULGI_00002790 3-hydroxyacyl-CoA dehydrogenase; K15016	TRUE	0.918	1264	0	A0A101DF76_ARCFL	UniRef90_A0A101DF76 3-hydroxyacyl-CoA dehydrogenase (Hbd-2) n=3 Tax=Archaeoglobus fulgidus TaxID=2234 RepID=A0A101DF76_ARCFL	Archaeoglobus fulgidus	TRUE	0.918	1264	0	MER1073240	S49C	MER1073240 - subfamily S49C non-peptidase homologues (Acinetobacter bohemicus) [S49.UNC]#S49C#{peptidase unit: 84-212}~source N8Q6E4~	FALSE	0.456	105	2.242e-21	3-hydroxyacyl-CoA dehydrogenase, NAD binding domain [PF02737.18]; Enoyl-CoA hydratase/isomerase [PF00378.20]; Enoyl-CoA hydratase/isomerase [PF16113.5]; 3-hydroxyacyl-CoA dehydrogenase, C-terminal domain [PF00725.22]; NAD-dependent glycerol-3-phosphate dehydrogenase N-terminus [PF01210.23]; UDP-glucose/GDP-mannose dehydrogenase family, NAD binding domain [PF03721.14]				0
bin.100.orig_c_000000000137_84	bin.100.orig	c_000000000137	84	75975	76463	-1	C	K07068	afu:AF_0284 conserved hypothetical protein; K07068	FALSE	0.948	325	1.916e-99	O29957_ARCFU	UniRef90_O29957 Uncharacterized protein n=4 Tax=Archaeoglobus fulgidus TaxID=2234 RepID=O29957_ARCFU	Archaeoglobus fulgidus	FALSE	0.948	325	6.111e-99								DUF35 OB-fold domain, acyl-CoA-associated [PF01796.17]; Rubredoxin-like zinc ribbon domain (DUF35_N) [PF12172.8]				0
bin.100.orig_c_000000000137_85	bin.100.orig	c_000000000137	85	76470	77657	-1	A	K00626	afg:AFULGI_00002770 Acetyl-CoA acetyltransferase; K00626	TRUE	0.955	795	9.538e-258	O29958_ARCFU	UniRef90_O29958 3-ketoacyl-CoA thiolase (AcaB-7) n=3 Tax=Archaeoglobus fulgidus TaxID=2234 RepID=O29958_ARCFU	Archaeoglobus fulgidus	TRUE	0.955	795	3.042e-257								Thiolase, N-terminal domain [PF00108.23]; Thiolase, C-terminal domain [PF02803.18]				0
bin.100.orig_c_000000000137_86	bin.100.orig	c_000000000137	86	77862	78203	1	C	K09731	afg:AFULGI_00002760 hypothetical protein; K09731	FALSE	0.921	218	1.934e-63	Y282_ARCFU	UniRef90_O29959 UPF0212 protein AF_0282 n=3 Tax=Archaeoglobus fulgidus TaxID=2234 RepID=Y282_ARCFU	Archaeoglobus fulgidus	FALSE	0.921	218	6.169e-63								Protein of unknown function (DUF555) [PF04475.12]				0
bin.100.orig_c_000000000137_87	bin.100.orig	c_000000000137	87	78270	78569	1	C		afu:AF_0281 predicted coding region AF_0281	FALSE	0.894	187	6.846e-53	A0A075W9Q3_ARCFL	UniRef90_A0A075W9Q3 Uncharacterized protein n=3 Tax=Archaeoglobus fulgidus TaxID=2234 RepID=A0A075W9Q3_ARCFL	Archaeoglobus fulgidus	FALSE	0.894	187	2.184e-52												0
bin.100.orig_c_000000000137_88	bin.100.orig	c_000000000137	88	78581	78796	-1	C		afu:AF_0280 conserved hypothetical protein	FALSE	0.925	140	3.863e-37	A0A117KMQ0_ARCFL	UniRef90_A0A117KMQ0 TRAM domain-containing protein n=4 Tax=Archaeoglobus fulgidus TaxID=2234 RepID=A0A117KMQ0_ARCFL	Archaeoglobus fulgidus	FALSE	0.925	140	1.232e-36								TRAM domain [PF01938.20]				0
bin.100.orig_c_000000000137_89	bin.100.orig	c_000000000137	89	78839	80716	-1	A		afg:AFULGI_00002720 PAS domain protein S-box	TRUE	0.791	1013	0	O29962_ARCFU	UniRef90_O29962 Signal-transducing histidine kinase, putative n=4 Tax=Archaeoglobus fulgidus TaxID=2234 RepID=O29962_ARCFU	Archaeoglobus fulgidus	TRUE	0.789	1004	0								PAS fold [PF08448.10]; PAS fold [PF00989.25]; PAS domain [PF13426.7]; PAS fold [PF08447.12]; PAS domain [PF14598.6]				0
bin.100.orig_c_000000000137_90	bin.100.orig	c_000000000137	90	80791	81804	-1	A		afu:AF_0276 conserved hypothetical protein	TRUE	0.852	589	1.251e-187	Y276_ARCFU	UniRef90_O29963 UPF0284 protein AF_0276 n=5 Tax=Archaeoglobus fulgidus TaxID=2234 RepID=Y276_ARCFU	Archaeoglobus fulgidus	TRUE	0.852	589	3.99e-187								Phosphoribosyltransferase [PF02277.17]				0
bin.100.orig_c_000000000137_91	bin.100.orig	c_000000000137	91	81906	82046	-1	E																									0
bin.100.orig_c_000000000137_92	bin.100.orig	c_000000000137	92	82283	83347	-1	A	K00303	afu:AF_0274 sarcosine oxidase, subunit beta (soxB); K00303	TRUE	0.859	632	4.585e-202	A0A101E2D1_ARCFL	UniRef90_A0A101E2D1 Sarcosine oxidase, subunit beta (SoxB) n=3 Tax=Archaeoglobus fulgidus TaxID=2234 RepID=A0A101E2D1_ARCFL	Archaeoglobus fulgidus	TRUE	0.859	632	1.462e-201								FAD dependent oxidoreductase [PF01266.24]; Pyridine nucleotide-disulphide oxidoreductase [PF07992.14]; FAD binding domain [PF00890.24]; FAD binding domain [PF01494.19]; NAD(P)-binding Rossmann-like domain [PF13450.6]; HI0933-like protein [PF03486.14]				0
bin.100.orig_c_000000000137_93	bin.100.orig	c_000000000137	93	83344	83622	-1	C		afg:AFULGI_00002680 NAD(P)H-nitrite reductase	FALSE	0.953	186	6.663e-53	A0A124F8E7_ARCFL	UniRef90_A0A124F8E7 BFD domain protein (2Fe-2S)-binding domain protein n=2 Tax=Archaeoglobus fulgidus TaxID=2234 RepID=A0A124F8E7_ARCFL	Archaeoglobus fulgidus	FALSE	0.953	186	2.125e-52								Sarcosine oxidase A3 domain [PF17806.1]; BFD-like [2Fe-2S] binding domain [PF04324.15]				0
bin.100.orig_c_000000000137_94	bin.100.orig	c_000000000137	94	83627	84115	-1	C		afg:AFULGI_00002670 4Fe-4S binding protein domain protein	FALSE	0.995	334	7.175e-103	A0A101DF75_ARCFL	UniRef90_A0A101DF75 Uncharacterized protein n=2 Tax=Archaeoglobus fulgidus TaxID=2234 RepID=A0A101DF75_ARCFL	Archaeoglobus fulgidus	FALSE	0.995	334	2.288e-102								4Fe-4S dicluster domain [PF13187.6]; 4Fe-4S dicluster domain [PF12838.7]; 4Fe-4S dicluster domain [PF13237.6]; 4Fe-4S dicluster domain [PF13247.6]; 4Fe-4S dicluster domain [PF14697.6]; 4Fe-4S binding domain [PF00037.27]; 4Fe-4S binding domain [PF12837.7]				0
bin.100.orig_c_000000000137_95	bin.100.orig	c_000000000137	95	84112	85716	-1	A	K00302	afu:AF_0273 sarcosine oxidase, subunit alpha (soxA); K00302	TRUE	0.922	1029	0	A0A101DF98_ARCFL	UniRef90_A0A101DF98 Sarcosine oxidase, subunit alpha (SoxA) n=3 Tax=Archaeoglobus fulgidus TaxID=2234 RepID=A0A101DF98_ARCFL	Archaeoglobus fulgidus	TRUE	0.922	1029	0								Pyridine nucleotide-disulphide oxidoreductase [PF07992.14]; 2Fe-2S iron-sulfur cluster binding domain [PF13510.6]; FAD dependent oxidoreductase [PF12831.7]; HI0933-like protein [PF03486.14]; FAD binding domain [PF00890.24]; Lycopene cyclase protein [PF05834.12]; FAD binding domain [PF01494.19]; FAD dependent oxidoreductase [PF01266.24]; Thi4 family [PF01946.17]; Glucose inhibited division protein…				0
bin.100.orig_c_000000000137_96	bin.100.orig	c_000000000137	96	85908	86291	1	C		afu:AF_0272 conserved hypothetical protein	FALSE	0.698	180	5.614e-50	A0A101DFC0_ARCFL	UniRef90_A0A101DFC0 Uncharacterized protein n=3 Tax=Archaeoglobus fulgidus TaxID=2234 RepID=A0A101DFC0_ARCFL	Archaeoglobus fulgidus	FALSE	0.698	180	1.791e-49								Protein of unknown function (DUF1641) [PF07849.11]				0
bin.100.orig_c_000000000137_97	bin.100.orig	c_000000000137	97	86427	87308	1	C		ast:Asulf_01815 Coenzyme F420-reducing hydrogenase, delta subunit	FALSE	0.443	237	1.837e-66	N0BMD1_9EURY	UniRef90_N0BMD1 Coenzyme F420-reducing hydrogenase, delta subunit n=1 Tax=Archaeoglobus sulfaticallidus PM70-1 TaxID=387631 RepID=N0BMD1_9EURY	Archaeoglobus sulfaticallidus PM70-1	FALSE	0.443	237	5.858e-66								4Fe-4S dicluster domain [PF14697.6]; 4Fe-4S dicluster domain [PF13187.6]; Methyl-viologen-reducing hydrogenase, delta subunit [PF02662.16]; 4Fe-4S dicluster domain [PF12838.7]; 4Fe-4S dicluster domain [PF13237.6]; 4Fe-4S dicluster domain [PF13247.6]				0
bin.100.orig_c_000000000137_98	bin.100.orig	c_000000000137	98	87313	90327	1	A	K03388	ast:Asulf_01816 Heterodisulfide reductase, subunit A-related polyferredoxin; K03388	TRUE	0.789	1599	0	N0BHJ5_9EURY	UniRef90_N0BHJ5 CoB--CoM heterodisulfide reductase iron-sulfur subunit A n=1 Tax=Archaeoglobus sulfaticallidus PM70-1 TaxID=387631 RepID=N0BHJ5_9EURY	Archaeoglobus sulfaticallidus PM70-1	TRUE	0.789	1599	0								Pyridine nucleotide-disulphide oxidoreductase [PF07992.14]; 4Fe-4S dicluster domain [PF14697.6]; 4Fe-4S dicluster domain [PF13187.6]; 4Fe-4S dicluster domain [PF12838.7]; 4Fe-4S double cluster binding domain [PF13484.6]; 4Fe-4S dicluster domain [PF13237.6]; 4Fe-4S dicluster domain [PF13534.6]; 4Fe-4S dicluster domain [PF13183.6]; FAD dependent oxidoreductase [PF12831.7]; FAD binding domain [PF008…				0
bin.100.orig_c_000000000137_99	bin.100.orig	c_000000000137	99	90333	90752	1	C	K14127	ast:Asulf_01817 F420-non-reducing hydrogenase subunit D; K14127	FALSE	0.82	230	3.748e-67	N0BFH9_9EURY	UniRef90_N0BFH9 F420-non-reducing hydrogenase subunit D n=1 Tax=Archaeoglobus sulfaticallidus PM70-1 TaxID=387631 RepID=N0BFH9_9EURY	Archaeoglobus sulfaticallidus PM70-1	FALSE	0.82	230	1.195e-66								Methyl-viologen-reducing hydrogenase, delta subunit [PF02662.16]				0
bin.100.orig_c_000000000137_100	bin.100.orig	c_000000000137	100	90749	91723	1	B		ast:Asulf_01818 hypothetical protein	FALSE	0.577	355	8.132e-107	A0A497EME8_9ARCH	UniRef90_A0A497EME8 Hydrogenase (Fragment) n=1 Tax=Candidatus Verstraetearchaeota archaeon TaxID=2250257 RepID=A0A497EME8_9ARCH	Candidatus Verstraetearchaeota archaeon	TRUE	0.774	441	5.878e-136								Coenzyme F420 hydrogenase/dehydrogenase, beta subunit C terminus [PF04432.13]; 4Fe-4S dicluster domain [PF13534.6]; 4Fe-4S dicluster domain [PF13183.6]; 4Fe-4S dicluster domain [PF13237.6]; 4Fe-4S double cluster binding domain [PF13484.6]				1
bin.100.orig_c_000000000137_101	bin.100.orig	c_000000000137	101	91729	92733	1	A		ast:Asulf_01819 hypothetical protein	TRUE	0.582	370	1.105e-111	A0A497EKK4_9ARCH	UniRef90_A0A497EKK4 4Fe-4S ferredoxin n=1 Tax=Candidatus Verstraetearchaeota archaeon TaxID=2250257 RepID=A0A497EKK4_9ARCH	Candidatus Verstraetearchaeota archaeon	TRUE	0.708	469	1.316e-145								4Fe-4S dicluster domain [PF17179.4]; 4Fe-4S dicluster domain [PF13183.6]; 4Fe-4S dicluster domain [PF13534.6]				0
bin.100.orig_c_000000000137_102	bin.100.orig	c_000000000137	102	92730	93575	1	A		ast:Asulf_01820 2-polyprenylphenol hydroxylase-related flavodoxin oxidoreductase	TRUE	0.838	473	2.209e-148	A0A497EL52_9ARCH	UniRef90_A0A497EL52 Heterodisulfide reductase subunit F n=1 Tax=Candidatus Verstraetearchaeota archaeon TaxID=2250257 RepID=A0A497EL52_9ARCH	Candidatus Verstraetearchaeota archaeon	TRUE	0.873	499	6.535e-157								Oxidoreductase NAD-binding domain [PF00175.21]; Iron-sulfur cluster binding domain of dihydroorotate dehydrogenase B [PF10418.9]; Oxidoreductase FAD-binding domain [PF00970.24]				0
bin.100.orig_c_000000000137_103	bin.100.orig	c_000000000137	103	93588	94106	1	C	K03390	ast:Asulf_01821 Heterodisulfide reductase, subunit C; K03390	FALSE	0.738	256	2.148e-75	A0A497EM04_9ARCH	UniRef90_A0A497EM04 Heterodisulfide reductase (Fragment) n=1 Tax=Candidatus Verstraetearchaeota archaeon TaxID=2250257 RepID=A0A497EM04_9ARCH	Candidatus Verstraetearchaeota archaeon	FALSE	0.761	267	9.986e-79								4Fe-4S dicluster domain [PF13534.6]; 4Fe-4S dicluster domain [PF13183.6]; 4Fe-4S dicluster domain [PF13187.6]; 4Fe-4S dicluster domain [PF13237.6]; 4Fe-4S dicluster domain [PF12838.7]				0
bin.100.orig_c_000000000137_104	bin.100.orig	c_000000000137	104	94109	94999	1	A	K03389	ast:Asulf_01822 Heterodisulfide reductase, subunit B; K03389	TRUE	0.732	439	1.358e-136	N0BFI3_9EURY	UniRef90_N0BFI3 Heterodisulfide reductase, subunit B n=1 Tax=Archaeoglobus sulfaticallidus PM70-1 TaxID=387631 RepID=N0BFI3_9EURY	Archaeoglobus sulfaticallidus PM70-1	TRUE	0.732	439	4.332e-136								Cysteine-rich domain [PF02754.16]				0
bin.100.orig_c_000000000137_105	bin.100.orig	c_000000000137	105	95107	96894	1	A		afu:AF_0267 predicted coding region AF_0267	TRUE	0.889	1103	0	Y267_ARCFU	UniRef90_O29972 Uncharacterized protein AF_0267 n=3 Tax=Archaeoglobus fulgidus TaxID=2234 RepID=Y267_ARCFU	Archaeoglobus fulgidus	TRUE	0.889	1103	0	MER0725763	C45	MER0725763 - family C45 non-peptidase homologues () [C45.UNW]#C45#{peptidase unit: 260-345}~source A8ZZQ8~	FALSE	0.54	91	3.146e-17					0
bin.100.orig_c_000000000137_106	bin.100.orig	c_000000000137	106	96989	97144	1	C		afu:AF_0266 conserved hypothetical protein	FALSE	0.752	79	2.288e-16	Y266_ARCFU	UniRef90_O29973 Uncharacterized transporter AF_0266 n=3 Tax=Archaeoglobus fulgidus TaxID=2234 RepID=Y266_ARCFU	Archaeoglobus fulgidus	FALSE	0.752	79	7.296e-16												0
bin.100.orig_c_000000000137_107	bin.100.orig	c_000000000137	107	97424	97819	1	C		afu:AF_0266 conserved hypothetical protein	FALSE	0.786	213	2.783e-61	Y266_ARCFU	UniRef90_O29973 Uncharacterized transporter AF_0266 n=3 Tax=Archaeoglobus fulgidus TaxID=2234 RepID=Y266_ARCFU	Archaeoglobus fulgidus	FALSE	0.786	213	8.875e-61												0
bin.100.orig_c_000000000137_108	bin.100.orig	c_000000000137	108	97843	98016	1	C		afg:AFULGI_00002580 hypothetical protein	FALSE	1	125	3.209e-32	A0A124F8F1_ARCFL	UniRef90_A0A124F8F1 Uncharacterized protein n=2 Tax=Archaeoglobus fulgidus TaxID=2234 RepID=A0A124F8F1_ARCFL	Archaeoglobus fulgidus	FALSE	1	125	1.023e-31												0
bin.100.orig_c_000000000137_109	bin.100.orig	c_000000000137	109	98000	98503	-1	C	K03638	afg:AFULGI_00002570 molybdenum cofactor synthesis domain protein; K03638	FALSE	0.84	292	5.769e-88	O29974_ARCFU	UniRef90_O29974 Molybdenum cofactor biosynthesis protein (MoaB) n=3 Tax=Archaeoglobus fulgidus TaxID=2234 RepID=O29974_ARCFU	Archaeoglobus fulgidus	FALSE	0.84	292	1.84e-87								Probable molybdopterin binding domain [PF00994.24]				0
bin.100.orig_c_000000000137_110	bin.100.orig	c_000000000137	110	98503	99513	-1	A	K04799	afg:AFULGI_00002560 flap structure-specific endonuclease; K04799	TRUE	0.909	640	3.655e-205	FEN_ARCFU	UniRef90_O29975 Flap endonuclease 1 n=4 Tax=Archaeoglobus fulgidus TaxID=2234 RepID=FEN_ARCFU	Archaeoglobus fulgidus	TRUE	0.909	640	1.166e-204								XPG N-terminal domain [PF00752.17]; XPG I-region [PF00867.18]		sp|P09275|SHUT_VZVD Virion host shutoff protein; XhXpXs	Xs;Xp;Xh	0
bin.100.orig_c_000000000137_111	bin.100.orig	c_000000000137	111	99564	100826	1	A	K23992	afu:AF_0263 predicted coding region AF_0263; K23992	TRUE	0.799	686	1.709e-219	DIPPS_ARCFU	UniRef90_O29976 Bifunctional IPC transferase and DIPP synthase n=7 Tax=Archaeoglobus fulgidus TaxID=2234 RepID=DIPPS_ARCFU	Archaeoglobus fulgidus	TRUE	0.799	686	5.452e-219								Nucleotidyl transferase [PF00483.23]; MobA-like NTP transferase domain [PF12804.7]; 2-C-methyl-D-erythritol 4-phosphate cytidylyltransferase [PF01128.19]				0
bin.100.orig_c_000000000137_112	bin.100.orig	c_000000000137	112	101017	102675	1	A	K00666	afu:AF_0262 medium-chain acyl-CoA ligase (alkK-2); K00666	TRUE	0.941	1089	0	A0A075W9M9_ARCFL	UniRef90_A0A075W9M9 Acyl-CoA synthetase (AMP-forming)/AMP-acid ligase II n=4 Tax=Archaeoglobus fulgidus TaxID=2234 RepID=A0A075W9M9_ARCFL	Archaeoglobus fulgidus	TRUE	0.931	1076	0								AMP-binding enzyme [PF00501.28]; AMP-binding enzyme C-terminal domain [PF13193.6]				0
bin.100.orig_c_000000000137_113	bin.100.orig	c_000000000137	113	102727	103902	-1	A	K09133	afg:AFULGI_00002520 putative integral membrane protein; K09133	TRUE	0.785	629	3.086e-200	A0A075WD47_ARCFL	UniRef90_A0A075WD47 Putative integral membrane protein n=2 Tax=Archaeoglobus fulgidus TaxID=2234 RepID=A0A075WD47_ARCFL	Archaeoglobus fulgidus	TRUE	0.785	629	9.843e-200								Protein of unknown function (DUF401) [PF04165.12]				0
bin.100.orig_c_000000000137_114	bin.100.orig	c_000000000137	114	103990	105630	1	A	K01885	afg:AFULGI_00002510 glutamyl-tRNA synthetase, archaeal and eukaryotic family; K01885	TRUE	0.901	1027	0	SYE_ARCFU	UniRef90_O29979 Glutamate--tRNA ligase n=6 Tax=Archaeoglobus fulgidus TaxID=2234 RepID=SYE_ARCFU	Archaeoglobus fulgidus	TRUE	0.892	1015	0								tRNA synthetases class I (E and Q), catalytic domain [PF00749.21]; tRNA synthetases class I (E and Q), anti-codon binding domain [PF03950.18]				0
bin.100.orig_c_000000000137_115	bin.100.orig	c_000000000137	115	106154	107293	-1	A		afu:AF_2413 coenzyme PQQ synthesis protein (pqqE)	TRUE	0.858	666	1.325e-213	A0A101E278_ARCFL	UniRef90_A0A101E278 Coenzyme PQQ synthesis protein (PqqE) n=2 Tax=Archaeoglobus fulgidus TaxID=2234 RepID=A0A101E278_ARCFL	Archaeoglobus fulgidus	TRUE	0.858	666	4.225e-213								Radical SAM superfamily [PF04055.21]; 4Fe-4S single cluster domain [PF13353.6]; 4Fe-4S single cluster domain [PF13394.6]				0
bin.100.orig_c_000000000137_116	bin.100.orig	c_000000000137	116	107295	108572	-1	A	K03147	afg:AFULGI_00026760 thiamine biosynthesis protein ThiC; K03147	TRUE	0.913	812	2.683e-263	THIC_ARCFU	UniRef90_O30259 Phosphomethylpyrimidine synthase n=3 Tax=Archaeoglobus fulgidus TaxID=2234 RepID=THIC_ARCFU	Archaeoglobus fulgidus	TRUE	0.913	812	8.557e-263								Radical SAM ThiC family [PF01964.18]				0
bin.100.orig_c_000000000137_117	bin.100.orig	c_000000000137	117	108612	109703	-1	A	K14728	afg:AFULGI_00026750 Coenzyme F420-dependent N5,N10-methylene tetrahydromethanopterin reductase; K14728	TRUE	0.97	743	1.802e-240	O30260_ARCFU	UniRef90_O30260 Bac_luciferase domain-containing protein n=4 Tax=Archaeoglobus fulgidus TaxID=2234 RepID=O30260_ARCFU	Archaeoglobus fulgidus	TRUE	0.967	741	2.779e-239								Luciferase-like monooxygenase [PF00296.20]				0
bin.100.orig_c_000000000137_118	bin.100.orig	c_000000000137	118	109745	110227	-1	C		afg:AFULGI_00026740 hypothetical protein	FALSE	0.893	300	7.52e-91	O30261_ARCFU	UniRef90_O30261 Uncharacterized protein n=4 Tax=Archaeoglobus fulgidus TaxID=2234 RepID=O30261_ARCFU	Archaeoglobus fulgidus	FALSE	0.91	291	2.486e-87								Uncharacterized conserved protein (DUF2299) [PF10061.9]				0
bin.100.orig_c_000000000137_119	bin.100.orig	c_000000000137	119	110318	110929	1	A		afu:AF_2407 conserved hypothetical protein	TRUE	0.887	377	7.992e-117	O30264_ARCFU	UniRef90_O30264 Lactamase_B domain-containing protein n=3 Tax=Archaeoglobus fulgidus TaxID=2234 RepID=O30264_ARCFU	Archaeoglobus fulgidus	TRUE	0.887	377	2.549e-116								Metallo-beta-lactamase superfamily [PF00753.27]				0
bin.100.orig_c_000000000137_120	bin.100.orig	c_000000000137	120	110965	113265	1	A	K06877	afg:AFULGI_00026690 Distinct helicase family with a unique C-terminal domain protein; K06877	TRUE	0.877	1397	0	O30265_ARCFU	UniRef90_O30265 ATP-dependent RNA helicase, putative n=4 Tax=Archaeoglobus fulgidus TaxID=2234 RepID=O30265_ARCFU	Archaeoglobus fulgidus	TRUE	0.877	1396	0								DEAD/DEAH box helicase [PF00270.29]; Helicase conserved C-terminal domain [PF00271.31]; Domain of unknown function (DUF1998) [PF09369.10]; Type III restriction enzyme, res subunit [PF04851.15]		sp|P20703|UVSW_BPT4 ATP-dependent DNA helicase uvsW; Xh	Xh	0
bin.100.orig_c_000000000137_121	bin.100.orig	c_000000000137	121	113262	113540	-1	C		afu:AF_2405 conserved hypothetical protein	FALSE	0.931	182	2.964e-51	A0A117KUU9_ARCFL	UniRef90_A0A117KUU9 Uncharacterized protein n=3 Tax=Archaeoglobus fulgidus TaxID=2234 RepID=A0A117KUU9_ARCFL	Archaeoglobus fulgidus	FALSE	0.931	182	9.452e-51								Uncharacterised protein family UPF0058 [PF01893.16]				0
bin.100.orig_c_000000000137_122	bin.100.orig	c_000000000137	122	113640	113930	-1	C		afu:AF_2404 conserved hypothetical protein	FALSE	0.895	181	4.947e-51	A0A117KMU1_ARCFL	UniRef90_A0A117KMU1 HTH arsR-type domain-containing protein n=5 Tax=Archaeoglobus fulgidus TaxID=2234 RepID=A0A117KMU1_ARCFL	Archaeoglobus fulgidus	FALSE	0.895	181	1.578e-50								HxlR-like helix-turn-helix [PF01638.17]; Bacterial regulatory protein, arsR family [PF01022.20]				0
bin.100.orig_c_000000000137_123	bin.100.orig	c_000000000137	123	114224	114463	1	C		afg:AFULGI_00026660 hypothetical protein	FALSE	0.774	127	1.449e-32	Y2403_ARCFU	UniRef90_O30268 Uncharacterized protein AF_2403 n=3 Tax=Archaeoglobus fulgidus TaxID=2234 RepID=Y2403_ARCFU	Archaeoglobus fulgidus	FALSE	0.783	118	9.261e-29												0
bin.100.orig_c_000000000137_124	bin.100.orig	c_000000000137	124	114466	116019	-1	A	K07739	afg:AFULGI_00026650 Histone acetyltransferase; K07739	TRUE	0.88	947	3.114e-308	O30269_ARCFU	UniRef90_O30269 N-acetyltransferase domain-containing protein n=3 Tax=Archaeoglobus fulgidus TaxID=2234 RepID=O30269_ARCFU	Archaeoglobus fulgidus	TRUE	0.877	943	3.172e-306								Radical_SAM C-terminal domain [PF16199.5]; Radical SAM superfamily [PF04055.21]; Acetyltransferase (GNAT) domain [PF13527.7]		REFSEQ ELP3-like acetyltransferase; Xu	Xu	0
bin.100.orig_c_000000000137_125	bin.100.orig	c_000000000137	125	116034	117080	-1	A		afg:AFULGI_00026640 hypothetical protein	TRUE	0.766	544	8.107e-172	Y2401_ARCFU	UniRef90_O30270 Uncharacterized protein AF_2401 n=3 Tax=Archaeoglobus fulgidus TaxID=2234 RepID=Y2401_ARCFU	Archaeoglobus fulgidus	TRUE	0.766	544	2.586e-171												0
bin.100.orig_c_000000000137_126	bin.100.orig	c_000000000137	126	117070	119586	-1	A		afg:AFULGI_00026630 Transglutaminase-like enzyme, putative cysteine protease	TRUE	0.8	1373	0	A0A124F8I2_ARCFL	UniRef90_A0A124F8I2 TGc domain-containing protein n=3 Tax=Archaeoglobus fulgidus TaxID=2234 RepID=A0A124F8I2_ARCFL	Archaeoglobus fulgidus	TRUE	0.8	1373	0								Transglutaminase-like superfamily [PF01841.19]				0
bin.100.orig_c_000000000137_127	bin.100.orig	c_000000000137	127	119609	120355	-1	A	K03218	afg:AFULGI_00026620 rRNA methylase; K03218	TRUE	0.823	381	2e-117	Y2399_ARCFU	UniRef90_O30272 Uncharacterized tRNA/rRNA methyltransferase AF_2399 n=3 Tax=Archaeoglobus fulgidus TaxID=2234 RepID=Y2399_ARCFU	Archaeoglobus fulgidus	TRUE	0.823	381	6.379e-117								SpoU rRNA Methylase family [PF00588.19]				0
bin.100.orig_c_000000000171_1	bin.100.orig	c_000000000171	1	115	666	1	A	K03120	afu:AF_0373 transcription initiation factor IID; K03120	TRUE	0.907	349	2.273e-107	TBP_ARCFU	UniRef90_O29874 TATA-box-binding protein n=5 Tax=Archaeoglobi TaxID=183980 RepID=TBP_ARCFU	Archaeoglobi	TRUE	0.907	349	7.251e-107								Transcription factor TFIID (or TATA-binding protein, TBP) [PF00352.21]				0
bin.100.orig_c_000000000171_2	bin.100.orig	c_000000000171	2	667	1455	1	A		afu:AF_0374 p-nitrophenyl phosphatase (pho2)	TRUE	0.879	479	8.117e-151	O29873_ARCFU	UniRef90_O29873 p-nitrophenyl phosphatase (Pho2) n=5 Tax=Archaeoglobus fulgidus TaxID=2234 RepID=O29873_ARCFU	Archaeoglobus fulgidus	TRUE	0.879	479	2.589e-150								Haloacid dehalogenase-like hydrolase [PF13344.6]; HAD-hyrolase-like [PF13242.6]				0
bin.100.orig_c_000000000171_3	bin.100.orig	c_000000000171	3	1457	2101	1	A		afg:AFULGI_00003750 putative RNA-binding protein	TRUE	0.849	378	7.12e-117	O29872_ARCFU	UniRef90_O29872 Alpha_Helical domain-containing protein n=3 Tax=Archaeoglobus fulgidus TaxID=2234 RepID=O29872_ARCFU	Archaeoglobus fulgidus	FALSE	0.807	340	3.179e-103								Alpha helical domain [PF18489.1]				0
bin.100.orig_c_000000000171_4	bin.100.orig	c_000000000171	4	2114	3532	-1	A	K00197	afu:AF_0376 acetyl-CoA decarbonylase/synthase, subunit gamma (cdhE); K00197	TRUE	0.954	944	9.074e-308	ACDG_ARCFU	UniRef90_O29871 Acetyl-CoA decarbonylase/synthase complex subunit gamma n=3 Tax=Archaeoglobus fulgidus TaxID=2234 RepID=ACDG_ARCFU	Archaeoglobus fulgidus	TRUE	0.954	944	2.894e-307								CO dehydrogenase/acetyl-CoA synthase delta subunit [PF03599.16]; Putative Fe-S cluster [PF04060.13]				0
bin.100.orig_c_000000000171_5	bin.100.orig	c_000000000171	5	3536	4894	-1	A	K00194	afu:AF_0377 acetyl-CoA decarbonylase/synthase, subunit delta (cdhD); K00194	TRUE	0.923	874	3.122e-284	ACDD_ARCFU	UniRef90_O29870 Acetyl-CoA decarbonylase/synthase complex subunit delta n=3 Tax=Archaeoglobus fulgidus TaxID=2234 RepID=ACDD_ARCFU	Archaeoglobus fulgidus	TRUE	0.923	874	9.958e-284								CO dehydrogenase/acetyl-CoA synthase delta subunit [PF03599.16]				0
bin.100.orig_c_000000000171_6	bin.100.orig	c_000000000171	6	4900	5676	-1	A	K07321	afu:AF_0378 CODH nickel-insertion accessory protein (cooC-1); K07321	TRUE	0.889	480	2.616e-151	A0A101DEY2_ARCFL	UniRef90_A0A101DEY2 CODH nickel-insertion accessory protein (CooC-1) n=3 Tax=Archaeoglobus fulgidus TaxID=2234 RepID=A0A101DEY2_ARCFL	Archaeoglobus fulgidus	TRUE	0.889	480	8.345e-151								AAA domain [PF13614.6]; NUBPL iron-transfer P-loop NTPase [PF10609.9]; Cellulose biosynthesis protein BcsQ [PF06564.12]; 4Fe-4S iron sulfur cluster binding proteins, NifH/frxC family [PF00142.18]; ATPase MipZ [PF09140.11]		sp|P07620|PARA_ECOLX Plasmid partition protein A; Xh	Xh	0
bin.100.orig_c_000000000171_7	bin.100.orig	c_000000000171	7	5759	7321	-1	A	K00193	afg:AFULGI_00003790 CO dehydrogenase/CO-methylating acetyl-CoA synthase complex, beta subunit; K00193	TRUE	0.925	1016	0	ACDB_ARCFU	UniRef90_O29868 Acetyl-CoA decarbonylase/synthase complex subunit beta n=3 Tax=Archaeoglobus fulgidus TaxID=2234 RepID=ACDB_ARCFU	Archaeoglobus fulgidus	TRUE	0.925	1016	0								CO dehydrogenase/acetyl-CoA synthase complex beta subunit [PF03598.15]				0
bin.100.orig_c_000000000171_8	bin.100.orig	c_000000000171	8	7586	10192	-1	A	K21306	afg:AFULGI_00003800 putative membrane protein, required for N-linked glycosylation; K21306	TRUE	0.844	1514	0	AGLB3_ARCFU	UniRef90_O29867 Dolichyl-phosphooligosaccharide-protein glycotransferase 3 n=7 Tax=Archaeoglobus fulgidus TaxID=2234 RepID=AGLB3_ARCFU	Archaeoglobus fulgidus	TRUE	0.844	1514	0								Oligosaccharyl transferase STT3 subunit [PF02516.14]; Archaeal glycosylation protein B long peripheral domain [PF18079.1]	GT66 dolichyl-diphosphooligosaccharide√¢‚Ç¨‚Äùprotein glycotransferase (EC 2.4.99.18); undecaprenyl-diphosphooligosaccharide√¢‚Ç¨‚Äùprotein glycotransferase (EC 2.4.99.19) [GT66]			0
bin.100.orig_c_000000000171_9	bin.100.orig	c_000000000171	9	10233	10988	1	A	K20215	afg:AFULGI_00003810 diphthine synthase; K20215	TRUE	0.82	426	1.074e-132	DPHB_ARCFU	UniRef90_O29866 Diphthine synthase n=5 Tax=Archaeoglobus fulgidus TaxID=2234 RepID=DPHB_ARCFU	Archaeoglobus fulgidus	TRUE	0.82	426	3.427e-132								Tetrapyrrole (Corrin/Porphyrin) Methylases [PF00590.20]				0
bin.100.orig_c_000000000171_10	bin.100.orig	c_000000000171	10	11074	11718	1	A	K07466	afg:AFULGI_00003830 hypothetical protein; K07466	TRUE	0.798	352	7.774e-108	O29865_ARCFU	UniRef90_O29865 Uncharacterized protein n=3 Tax=Archaeoglobus fulgidus TaxID=2234 RepID=O29865_ARCFU	Archaeoglobus fulgidus	TRUE	0.798	352	2.48e-107												0
bin.100.orig_c_000000000171_11	bin.100.orig	c_000000000171	11	11679	12071	-1	C		afg:AFULGI_00003840 hypothetical protein	FALSE	0.827	202	1.84e-57	A0A075WI20_ARCFL	UniRef90_A0A075WI20 GIY-YIG domain-containing protein n=3 Tax=Archaeoglobus fulgidus TaxID=2234 RepID=A0A075WI20_ARCFL	Archaeoglobus fulgidus	FALSE	0.827	202	5.87e-57								Domain of unknown function DUF123 [PF01986.16]				0
bin.100.orig_c_000000000171_12	bin.100.orig	c_000000000171	12	12081	12635	1	C	K07111	afg:AFULGI_00003850 putative transglutaminase-like protease; K07111	FALSE	0.858	320	1.746e-97	Y384_ARCFU	UniRef90_O29863 UPF0252 protein AF_0384 n=6 Tax=Archaeoglobus fulgidus TaxID=2234 RepID=Y384_ARCFU	Archaeoglobus fulgidus	FALSE	0.858	320	5.568e-97								Transglutaminase-like domain [PF04473.12]				0
bin.100.orig_c_000000000171_13	bin.100.orig	c_000000000171	13	12781	13023	1	C	K07111	afg:AFULGI_00003850 putative transglutaminase-like protease; K07111	FALSE	0.691	112	3.534e-27	UPI000B358F1B	UniRef90_UPI000B358F1B hypothetical protein n=1 Tax=Archaeoglobus fulgidus TaxID=2234 RepID=UPI000B358F1B	Archaeoglobus fulgidus	FALSE	0.691	112	1.127e-26												0
bin.100.orig_c_000000000171_14	bin.100.orig	c_000000000171	14	13068	13547	1	C	K07060	afg:AFULGI_00003860 putative nucleic acid-binding protein, consists of a PIN domain protein and a Zn-ribbon module; K07060	FALSE	0.884	295	4.34e-89	NOB1_ARCFU	UniRef90_O29862 Endoribonuclease Nob1 n=3 Tax=Archaeoglobus fulgidus TaxID=2234 RepID=NOB1_ARCFU	Archaeoglobus fulgidus	FALSE	0.884	295	1.384e-88								PIN domain of ribonuclease [PF17146.4]				0
bin.100.orig_c_000000000171_15	bin.100.orig	c_000000000171	15	13534	14121	1	A	K00762	afg:AFULGI_00003870 Orotate phosphoribosyltransferase-like protein; K00762	TRUE	0.884	361	2.267e-111	PYREL_ARCFU	UniRef90_O29861 PyrE-like protein n=3 Tax=Archaeoglobus fulgidus TaxID=2234 RepID=PYREL_ARCFU	Archaeoglobus fulgidus	TRUE	0.884	361	7.232e-111								Phosphoribosyl transferase domain [PF00156.27]				0
bin.100.orig_c_000000000171_16	bin.100.orig	c_000000000171	16	14121	15038	1	A	K23684	afu:AF_0387 glycosyltransferase, putative; K23684	TRUE	0.866	550	1.006e-174	A0A075WCC6_ARCFL	UniRef90_A0A075WCC6 Glycosyltransferase involved in cell wall biogenesis n=3 Tax=Archaeoglobus fulgidus TaxID=2234 RepID=A0A075WCC6_ARCFL	Archaeoglobus fulgidus	TRUE	0.862	546	5.469e-173								Glycosyltransferase like family 2 [PF13641.6]; Glycosyl transferase family 2 [PF00535.26]	GT81 NDP-Glc: glucosyl-3-phosphoglycerate synthase (EC 2.4.1.-); NDP-Man: mannosyl-3-phosphoglycerate synthase (EC 2.4.1.-); [GT81]; GT2 cellulose synthase (EC 2.4.1.12); chitin synthase (EC 2.4.1.16); dolichyl-phosphate beta-D-mannosyltransferase (EC 2.4.1.83); dolichyl-phosphate beta-glucosyltransferase (EC 2.4.1.117); N-acetylglucosaminyltransferase (EC 2.4.1.-); N-acetylgalactosaminyltransfer…			0
bin.100.orig_c_000000000171_17	bin.100.orig	c_000000000171	17	15019	16020	1	A	K18285	afg:AFULGI_00003890 radical SAM domain protein, CofH subfamily; K18285	TRUE	0.902	627	1.043e-200	O29859_ARCFU	UniRef90_O29859 Radical_SAM domain-containing protein n=4 Tax=Archaeoglobus fulgidus TaxID=2234 RepID=O29859_ARCFU	Archaeoglobus fulgidus	TRUE	0.903	577	5.787e-183										REFSEQ Aminodeoxyfutalosine synthase; Xu	Xu	0
bin.100.orig_c_000000000171_18	bin.100.orig	c_000000000171	18	16017	16757	1	A	K11782	afg:AFULGI_00003900 putative periplasmic solute-binding protein; K11782	TRUE	0.831	423	5.651e-132	O29858_ARCFU	UniRef90_O29858 Chorismate dehydratase n=3 Tax=Archaeoglobus fulgidus TaxID=2234 RepID=O29858_ARCFU	Archaeoglobus fulgidus	TRUE	0.831	423	1.802e-131								Menaquinone biosynthesis [PF02621.14]				0
bin.100.orig_c_000000000171_19	bin.100.orig	c_000000000171	19	16714	17781	1	A	K11784	afg:AFULGI_00003910 menaquinone biosynthesis protein family; K11784	TRUE	0.857	632	3.503e-202	A0A124F8E0_ARCFL	UniRef90_A0A124F8E0 Cyclic dehypoxanthine futalosine synthase n=3 Tax=Archaeoglobus fulgidus TaxID=2234 RepID=A0A124F8E0_ARCFL	Archaeoglobus fulgidus	TRUE	0.857	632	1.117e-201								4Fe-4S single cluster domain [PF13353.6]		REFSEQ Aminodeoxyfutalosine synthase; Xu	Xu	0
bin.100.orig_c_000000000171_20	bin.100.orig	c_000000000171	20	17781	18221	1	C		afg:AFULGI_00003920 putative metal-binding protein	FALSE	0.767	229	1.841e-66	O29856_ARCFU	UniRef90_O29856 Uncharacterized protein n=3 Tax=Archaeoglobus fulgidus TaxID=2234 RepID=O29856_ARCFU	Archaeoglobus fulgidus	FALSE	0.767	229	5.873e-66								Predicted metal-binding protein (DUF2284) [PF10050.9]				0
bin.100.orig_c_000000000171_21	bin.100.orig	c_000000000171	21	18254	19237	1	A	K04069	afu:AF_2278 pyruvate formate-lyase activating enzyme (act-4); K04069	TRUE	0.711	471	4.569e-147	A0A256Y139_9EURY	UniRef90_A0A256Y139 AmmeMemoRadiSam system radical SAM enzyme n=1 Tax=Archaeoglobales archaeon ex4484_92 TaxID=2012529 RepID=A0A256Y139_9EURY	Archaeoglobales archaeon ex4484_92	TRUE	0.723	482	2.962e-150								Radical SAM superfamily [PF04055.21]; 4Fe-4S single cluster domain [PF13353.6]				0
bin.100.orig_c_000000000171_22	bin.100.orig	c_000000000171	22	19371	19475	1	E																									0
bin.100.orig_c_000000000171_23	bin.100.orig	c_000000000171	23	19774	21105	-1	A	K21836	afu:AF_0394 D-lactate dehydrogenase, cytochrome-type (dld); K21836	TRUE	0.833	762	1.442e-245	DLD_ARCFU	UniRef90_O29853 D-lactate dehydrogenase (acceptor) n=3 Tax=Archaeoglobus fulgidus TaxID=2234 RepID=DLD_ARCFU	Archaeoglobus fulgidus	TRUE	0.833	762	4.599e-245								FAD linked oxidases, C-terminal domain [PF02913.19]; FAD binding domain [PF01565.23]	AA4 vanillyl-alcohol oxidase (EC 1.1.3.38) [AA4]; AA7 glucooligosaccharide oxidase (EC 1.1.3.-); chitooligosaccharide oxidase (EC 1.1.3.-) [AA7]			0
bin.100.orig_c_000000000171_24	bin.100.orig	c_000000000171	24	21121	22431	-1	A	K18367	afu:AF_0395 NADH oxidase (noxA-2); K18367	TRUE	0.811	727	1.551e-233	O29852_ARCFU	UniRef90_O29852 NADH oxidase (NoxA-2) n=3 Tax=Archaeoglobus fulgidus TaxID=2234 RepID=O29852_ARCFU	Archaeoglobus fulgidus	TRUE	0.811	727	4.949e-233								Pyridine nucleotide-disulphide oxidoreductase [PF07992.14]; Pyridine nucleotide-disulphide oxidoreductase, dimerisation domain [PF02852.22]; Pyridine nucleotide-disulphide oxidoreductase [PF00070.27]; Pyridine nucleotide-disulphide oxidoreductase [PF13738.6]; Flavin-binding monooxygenase-like [PF00743.19]				0
bin.100.orig_c_000000000171_25	bin.100.orig	c_000000000171	25	22736	23560	1	A	K07049	afu:AF_0899 conserved hypothetical protein; K07049	TRUE	0.898	515	3.616e-163	A0A101DCT3_ARCFL	UniRef90_A0A101DCT3 Uncharacterized protein n=5 Tax=Archaeoglobus fulgidus TaxID=2234 RepID=A0A101DCT3_ARCFL	Archaeoglobus fulgidus	TRUE	0.898	515	1.153e-162												0
bin.100.orig_c_000000000171_26	bin.100.orig	c_000000000171	26	23573	24490	1	A	K01170	afu:AF_0900 tRNA intron endonuclease (endA); K01170	TRUE	0.841	531	2.718e-168	ENDA_ARCFU	UniRef90_O29362 tRNA-splicing endonuclease n=10 Tax=Archaeoglobus fulgidus TaxID=2234 RepID=ENDA_ARCFU	Archaeoglobus fulgidus	TRUE	0.841	531	8.668e-168								tRNA intron endonuclease, catalytic C-terminal domain [PF01974.17]				0
bin.100.orig_c_000000000171_27	bin.100.orig	c_000000000171	27	24499	25023	1	C	K01529	afg:AFULGI_00009870 inosine/xanthosine triphosphatase; K01529	FALSE	0.831	300	1.062e-90	NCPP_ARCFU	UniRef90_O29361 Probable inosine/xanthosine triphosphatase n=3 Tax=Archaeoglobus fulgidus TaxID=2234 RepID=NCPP_ARCFU	Archaeoglobus fulgidus	FALSE	0.828	291	6.584e-87								Protein of unknown function DUF84 [PF01931.18]				0
bin.100.orig_c_000000000171_28	bin.100.orig	c_000000000171	28	25020	25823	1	A		afu:AF_0902 conserved hypothetical protein	TRUE	0.849	469	1.974e-147	O29360_ARCFU	UniRef90_O29360 Radical_SAM domain-containing protein n=3 Tax=Archaeoglobus fulgidus TaxID=2234 RepID=O29360_ARCFU	Archaeoglobus fulgidus	TRUE	0.849	469	6.298e-147								Radical SAM superfamily [PF04055.21]				0
bin.100.orig_c_000000000171_29	bin.100.orig	c_000000000171	29	25879	26343	1	C		afg:AFULGI_00009890 putative transcriptional regulator	FALSE	0.83	262	5.959e-78	A0A117KTY4_ARCFL	UniRef90_A0A117KTY4 Uncharacterized protein n=3 Tax=Archaeoglobus fulgidus TaxID=2234 RepID=A0A117KTY4_ARCFL	Archaeoglobus fulgidus	FALSE	0.83	262	1.901e-77												0
bin.100.orig_c_000000000171_30	bin.100.orig	c_000000000171	30	26340	27551	1	A	K01439	afg:AFULGI_00009900 acetylornithine deacetylase or succinyl-diaminopimelate desuccinylase; K01439	TRUE	0.917	774	1.803e-250	A0A075WBH2_ARCFL	UniRef90_A0A075WBH2 Acetylornithine deacetylase or succinyl-diaminopimelate desuccinylase n=3 Tax=Archaeoglobus fulgidus TaxID=2234 RepID=A0A075WBH2_ARCFL	Archaeoglobus fulgidus	TRUE	0.917	774	5.751e-250	MER0242765	M20A	MER0242765 - subfamily M20A unassigned peptidases (Archaeoglobus veneficus) [M20.UPA]#M20A#{peptidase unit: 14-409}~source YP_004341868~	TRUE	0.706	563	4.758e-179	Peptidase family M20/M25/M40 [PF01546.28]; Peptidase dimerisation domain [PF07687.14]				0
bin.100.orig_c_000000000171_31	bin.100.orig	c_000000000171	31	27548	27922	-1	C		afg:AFULGI_00009910 Small primase-like protein (Toprim domain protein)	FALSE	0.8	206	5.884e-59	Y905_ARCFU	UniRef90_O29357 UPF0292 protein AF_0905 n=3 Tax=Archaeoglobus fulgidus TaxID=2234 RepID=Y905_ARCFU	Archaeoglobus fulgidus	FALSE	0.8	206	1.877e-58												0
bin.100.orig_c_000000000171_32	bin.100.orig	c_000000000171	32	27909	29393	-1	A		afg:AFULGI_00009920 N-methylhydantoinase A/acetone carboxylase, beta subunit	TRUE	0.896	924	1.267e-300	A0A075WDL0_ARCFL	UniRef90_A0A075WDL0 N-methylhydantoinase A/acetone carboxylase, beta subunit n=3 Tax=Archaeoglobus fulgidus TaxID=2234 RepID=A0A075WDL0_ARCFL	Archaeoglobus fulgidus	TRUE	0.896	924	4.041e-300								Hydantoinase/oxoprolinase [PF01968.18]; Hydantoinase/oxoprolinase N-terminal region [PF05378.13]				0
bin.100.orig_c_000000000171_33	bin.100.orig	c_000000000171	33	29426	30646	-1	A		afg:AFULGI_00009930 Sugar phosphate permease	TRUE	0.844	709	5.629e-228	O29355_ARCFU	UniRef90_O29355 MFS domain-containing protein n=3 Tax=Archaeoglobus fulgidus TaxID=2234 RepID=O29355_ARCFU	Archaeoglobus fulgidus	TRUE	0.85	708	4.619e-227								Major Facilitator Superfamily [PF07690.16]; Sugar (and other) transporter [PF00083.24]				0
bin.100.orig_c_000000000171_34	bin.100.orig	c_000000000171	34	30817	31593	-1	A	K00215	afg:AFULGI_00009950 dihydrodipicolinate reductase; K00215	TRUE	0.892	477	1.734e-150	DAPB_ARCFU	UniRef90_O29353 4-hydroxy-tetrahydrodipicolinate reductase n=2 Tax=Archaeoglobus fulgidus TaxID=2234 RepID=DAPB_ARCFU	Archaeoglobus fulgidus	TRUE	0.892	477	5.532e-150								Dihydrodipicolinate reductase, C-terminus [PF05173.14]; Dihydrodipicolinate reductase, N-terminus [PF01113.20]				0
bin.100.orig_c_000000000171_35	bin.100.orig	c_000000000171	35	31629	32495	-1	A	K01714	afg:AFULGI_00009960 dihydrodipicolinate synthase; K01714	TRUE	0.878	527	3.963e-167	DAPA_ARCFU	UniRef90_O29352 4-hydroxy-tetrahydrodipicolinate synthase n=2 Tax=Archaeoglobus fulgidus TaxID=2234 RepID=DAPA_ARCFU	Archaeoglobus fulgidus	TRUE	0.878	527	1.264e-166								Dihydrodipicolinate synthetase family [PF00701.22]				0
bin.100.orig_c_000000000171_36	bin.100.orig	c_000000000171	36	32488	32685	-1	C	K02962	afg:AFULGI_00009970 Ribosomal protein S17E; K02962	FALSE	0.936	130	7.845e-34	RS17E_ARCFU	UniRef90_O29351 30S ribosomal protein S17e n=2 Tax=Archaeoglobus fulgidus TaxID=2234 RepID=RS17E_ARCFU	Archaeoglobus fulgidus	FALSE	0.936	130	2.502e-33								Ribosomal S17 [PF00833.18]				0
bin.100.orig_c_000000000171_37	bin.100.orig	c_000000000171	37	32710	34401	-1	A		afu:AF_0912 predicted coding region AF_0912	TRUE	0.69	779	4.092e-249	Y912_ARCFU	UniRef90_O29350 Uncharacterized protein AF_0912 n=2 Tax=Archaeoglobus fulgidus TaxID=2234 RepID=Y912_ARCFU	Archaeoglobus fulgidus	TRUE	0.69	779	1.305e-248												0
bin.100.orig_c_000000000171_38	bin.100.orig	c_000000000171	38	34636	34941	1	C	K03113	afg:AFULGI_00010000 translation initiation factor SUI1, putative, prokaryotic; K03113	FALSE	0.965	207	5.475e-60	SUI1_ARCFU	UniRef90_O29348 Protein translation factor SUI1 homolog n=3 Tax=Archaeoglobus fulgidus TaxID=2234 RepID=SUI1_ARCFU	Archaeoglobus fulgidus	FALSE	0.965	207	1.746e-59								Translation initiation factor SUI1 [PF01253.22]; Mitochondrial large subunit ribosomal protein (Img2) [PF05046.14]				0
bin.100.orig_c_000000000171_39	bin.100.orig	c_000000000171	39	34916	35371	-1	C		afg:AFULGI_00010010 hypothetical protein	FALSE	0.876	277	3.193e-83	Y915_ARCFU	UniRef90_O29347 Uncharacterized protein AF_0915 n=3 Tax=Archaeoglobus fulgidus TaxID=2234 RepID=Y915_ARCFU	Archaeoglobus fulgidus	FALSE	0.876	277	1.018e-82												0
bin.100.orig_c_000000000171_40	bin.100.orig	c_000000000171	40	35431	37143	1	A	K01880	afu:AF_0916 glycyl-tRNA synthetase (glyS); K01880	TRUE	0.914	1090	0	SYG_ARCFU	UniRef90_O29346 Glycine--tRNA ligase n=4 Tax=Archaeoglobus fulgidus TaxID=2234 RepID=SYG_ARCFU	Archaeoglobus fulgidus	TRUE	0.914	1090	0								tRNA synthetase class II core domain (G, H, P, S and T) [PF00587.25]; Anticodon binding domain [PF03129.20]				0
bin.100.orig_c_000000000171_41	bin.100.orig	c_000000000171	41	37147	38037	1	A	K11212	afu:AF_0917 conserved hypothetical protein; K11212	TRUE	0.871	537	2.176e-170	COFD_ARCFU	UniRef90_O29345 Phosphoenolpyruvate transferase n=3 Tax=Archaeoglobus fulgidus TaxID=2234 RepID=COFD_ARCFU	Archaeoglobus fulgidus	TRUE	0.871	537	6.94e-170								Uncharacterised protein family UPF0052 [PF01933.18]				0
bin.100.orig_c_000000000171_42	bin.100.orig	c_000000000171	42	38048	38902	1	A		afu:AF_0918 pyruvate formate-lyase activating enzyme (act-2)	TRUE	0.864	502	1.892e-158	A0A075WFA2_ARCFL	UniRef90_A0A075WFA2 Radical SAM superfamily n=5 Tax=Archaeoglobus fulgidus TaxID=2234 RepID=A0A075WFA2_ARCFL	Archaeoglobus fulgidus	TRUE	0.864	502	6.035e-158								Radical SAM superfamily [PF04055.21]; 4Fe-4S single cluster domain [PF13394.6]; 4Fe-4S single cluster domain [PF13353.6]				0
bin.100.orig_c_000000000171_43	bin.100.orig	c_000000000171	43	38932	39387	1	C	K07095	afu:AF_0919 conserved hypothetical protein; K07095	FALSE	0.883	280	4.804e-84	A0A101DBR1_ARCFL	UniRef90_A0A101DBR1 Phosphoesterase n=3 Tax=Archaeoglobus fulgidus TaxID=2234 RepID=A0A101DBR1_ARCFL	Archaeoglobus fulgidus	FALSE	0.883	280	1.532e-83								Calcineurin-like phosphoesterase superfamily domain [PF12850.7]; Calcineurin-like phosphoesterase [PF00149.28]				0
bin.100.orig_c_000000000171_44	bin.100.orig	c_000000000171	44	39424	40716	1	A	K09759	afu:AF_0920 aspartyl-tRNA synthetase (aspS); K09759	TRUE	0.933	842	1.857e-273	SYDND_ARCFU	UniRef90_O29342 Aspartate--tRNA(Asp/Asn) ligase n=3 Tax=Archaeoglobus fulgidus TaxID=2234 RepID=SYDND_ARCFU	Archaeoglobus fulgidus	TRUE	0.933	842	5.924e-273								tRNA synthetases class II (D, K and N) [PF00152.20]; OB-fold nucleic acid binding domain [PF01336.25]		sp|P58693|SYN_CLOPE Asparagine--tRNA ligase; Xh	Xh	0
bin.100.orig_c_000000000171_45	bin.100.orig	c_000000000171	45	40783	40959	1	C		afu:AF_0923 ferredoxin (fdx-5)	FALSE	1	134	2.31e-35	A0A101DYR1_ARCFL	UniRef90_A0A101DYR1 Ferredoxin (Fdx-5) n=3 Tax=Archaeoglobus fulgidus TaxID=2234 RepID=A0A101DYR1_ARCFL	Archaeoglobus fulgidus	FALSE	1	134	7.367e-35								4Fe-4S dicluster domain [PF14697.6]; 4Fe-4S dicluster domain [PF13187.6]; 4Fe-4S dicluster domain [PF12838.7]; 4Fe-4S dicluster domain [PF13237.6]; 4Fe-4S dicluster domain [PF13247.6]; 4Fe-4S binding domain [PF00037.27]; 4Fe-4S dicluster domain [PF13534.6]; 4Fe-4S binding domain [PF12837.7]; 4Fe-4S binding domain [PF12797.7]; 4Fe-4S dicluster domain [PF13183.6]				0
bin.100.orig_c_000000000171_46	bin.100.orig	c_000000000171	46	41078	41431	-1	C		apo:Arcpr_0937 Protein of unknown function CGGC region	FALSE	0.73	175	2.136e-48	D2RI73_ARCPA	UniRef90_D2RI73 CGGC domain-containing protein n=1 Tax=Archaeoglobus profundus (strain DSM 5631 / JCM 9629 / NBRC 100127 / Av18) TaxID=572546 RepID=D2RI73_ARCPA	Archaeoglobus profundus (strain DSM 5631 / JCM 9629 / NBRC 100127 / Av18)	FALSE	0.73	175	6.812e-48								CGGC domain [PF08821.11]				0
bin.100.orig_c_000000000171_47	bin.100.orig	c_000000000171	47	41691	42110	1	C		afg:AFULGI_00010150 putative domain protein 1	FALSE	0.861	250	3.801e-74	O29336_ARCFU	UniRef90_O29336 4HBT domain-containing protein n=2 Tax=Archaeoglobus fulgidus TaxID=2234 RepID=O29336_ARCFU	Archaeoglobus fulgidus	FALSE	0.861	250	1.212e-73								Thioesterase superfamily [PF03061.22]; Domain of unknown function (DUF4442) [PF14539.6]				0
bin.100.orig_c_000000000171_48	bin.100.orig	c_000000000171	48	42100	42861	-1	A	K09722	afg:AFULGI_00010160 Uncharacterized protein; K09722	TRUE	0.865	456	4.651e-143	A0A075WCS8_ARCFL	UniRef90_A0A075WCS8 Uncharacterized protein n=2 Tax=Archaeoglobus fulgidus TaxID=2234 RepID=A0A075WCS8_ARCFL	Archaeoglobus fulgidus	TRUE	0.865	456	1.483e-142								Phosphopantothenate/pantothenate synthetase [PF02006.16]				0
bin.100.orig_c_000000000171_49	bin.100.orig	c_000000000171	49	42861	43490	-1	A		afu:AF_0928 conserved hypothetical protein	TRUE	0.832	359	2.113e-110	O29334_ARCFU	UniRef90_O29334 Uncharacterized protein n=3 Tax=Archaeoglobus fulgidus TaxID=2234 RepID=O29334_ARCFU	Archaeoglobus fulgidus	TRUE	0.832	359	6.74e-110								Haloacid dehalogenase-like hydrolase [PF13419.6]; HAD-hyrolase-like [PF13242.6]; haloacid dehalogenase-like hydrolase [PF00702.26]				0
bin.100.orig_c_000000000171_50	bin.100.orig	c_000000000171	50	43432	44061	-1	A	K01591	afg:AFULGI_00010180 orotidine 5'-phosphate decarboxylase, subfamily 1; K01591	TRUE	0.814	352	6.167e-108	PYRF_ARCFU	UniRef90_O29333 Orotidine 5'-phosphate decarboxylase n=4 Tax=Archaeoglobus fulgidus TaxID=2234 RepID=PYRF_ARCFU	Archaeoglobus fulgidus	TRUE	0.813	351	2.696e-107								Orotidine 5'-phosphate decarboxylase / HUMPS family [PF00215.24]				0
bin.100.orig_c_000000000171_51	bin.100.orig	c_000000000171	51	44152	45396	1	A	K03750	afg:AFULGI_00010190 molybdenum cofactor synthesis domain protein; K03750	TRUE	0.828	707	3.919e-227	A0A075WFB7_ARCFL	UniRef90_A0A075WFB7 Molybdenum cofactor synthesis domain protein n=4 Tax=Archaeoglobus fulgidus TaxID=2234 RepID=A0A075WFB7_ARCFL	Archaeoglobus fulgidus	TRUE	0.828	707	1.25e-226								MoeA N-terminal region (domain I and II) [PF03453.17]; Probable molybdopterin binding domain [PF00994.24]; MoeA C-terminal region (domain IV) [PF03454.15]				0
bin.100.orig_c_000000000171_52	bin.100.orig	c_000000000171	52	45393	47357	1	A	K03750,K07219	afg:AFULGI_00010200 molybdenum cofactor synthesis domain protein; K03750; K07219	TRUE	0.833	1125	0	A0A075WBK1_ARCFL	UniRef90_A0A075WBK1 Molybdenum cofactor synthesis domain protein n=4 Tax=Archaeoglobus fulgidus TaxID=2234 RepID=A0A075WBK1_ARCFL	Archaeoglobus fulgidus	TRUE	0.833	1125	0								PBP superfamily domain [PF12727.7]; MoeA N-terminal region (domain I and II) [PF03453.17]; Probable molybdopterin binding domain [PF00994.24]; MoeA C-terminal region (domain IV) [PF03454.15]; Bacterial extracellular solute-binding protein [PF13531.6]				0
bin.100.orig_c_000000000171_53	bin.100.orig	c_000000000171	53	47410	49410	1	A		afu:AF_0932 conserved hypothetical protein	TRUE	0.838	1152	0	O29330_ARCFU	UniRef90_O29330 ATP-grasp domain-containing protein n=2 Tax=Archaeoglobus fulgidus TaxID=2234 RepID=O29330_ARCFU	Archaeoglobus fulgidus	TRUE	0.838	1152	0								ATP-grasp domain [PF13549.6]; Succinyl-CoA ligase like flavodoxin domain [PF13607.6]; CoA binding domain [PF13380.6]; CoA binding domain [PF02629.19]; ATP-grasp domain [PF08442.10]; Carbamoyl-phosphate synthase L chain, ATP binding domain [PF02786.17]				0
bin.100.orig_c_000000000171_54	bin.100.orig	c_000000000171	54	49433	50305	1	A	K00826	afg:AFULGI_00010230 branched-chain amino acid aminotransferase, group I; K00826	TRUE	0.937	572	1.483e-182	ILVE_ARCFU	UniRef90_O29329 Putative branched-chain-amino-acid aminotransferase n=3 Tax=Archaeoglobus fulgidus TaxID=2234 RepID=ILVE_ARCFU	Archaeoglobus fulgidus	TRUE	0.937	572	4.731e-182								Amino-transferase class IV [PF01063.19]				0
bin.100.orig_c_000000000171_55	bin.100.orig	c_000000000171	55	50298	50813	1	C		afg:AFULGI_00010240 ACT-domain protein-containing protein, predicted allosteric regulator of homoserine dehydrogenase	FALSE	0.836	297	8.399e-90	O29328_ARCFU	UniRef90_O29328 ACT domain-containing protein n=3 Tax=Archaeoglobus fulgidus TaxID=2234 RepID=O29328_ARCFU	Archaeoglobus fulgidus	FALSE	0.834	297	5.035e-89								ACT domain [PF01842.25]				0
bin.100.orig_c_000000000171_56	bin.100.orig	c_000000000171	56	50810	51790	1	A	K00003	afg:AFULGI_00010250 Homoserine dehydrogenase; K00003	TRUE	0.837	561	2.85e-178	A0A075WJP7_ARCFL	UniRef90_A0A075WJP7 Homoserine dehydrogenase n=5 Tax=Archaeoglobus fulgidus TaxID=2234 RepID=A0A075WJP7_ARCFL	Archaeoglobus fulgidus	TRUE	0.837	561	9.09e-178								Homoserine dehydrogenase [PF00742.19]; Homoserine dehydrogenase, NAD binding domain [PF03447.16]; Oxidoreductase family, NAD-binding Rossmann fold [PF01408.22]				0
bin.100.orig_c_000000000171_57	bin.100.orig	c_000000000171	57	51774	52496	1	A	K07991	afg:AFULGI_00010260 Type II secretory pathway, prepilin signal peptidase PulO; K07991	TRUE	0.792	391	7.196e-121	A0A075WFC1_ARCFL	UniRef90_A0A075WFC1 Type II secretory pathway, prepilin signal peptidase PulO n=4 Tax=Archaeoglobus fulgidus TaxID=2234 RepID=A0A075WFC1_ARCFL	Archaeoglobus fulgidus	TRUE	0.792	391	2.295e-120	MER0039504	A24B	MER0039504 - subfamily A24B unassigned peptidases (Archaeoglobus fulgidus) [A24.UPB]#A24B#{peptidase unit: 4-144}~source AAB90302~	FALSE	0.77	219	7.547e-63	Archaeal Peptidase A24 C-terminus Type II [PF06847.11]; Type IV leader peptidase family [PF01478.18]				0
bin.100.orig_c_000000000171_58	bin.100.orig	c_000000000171	58	52548	53825	1	A	K03231	afu:AF_0937 translation elongation factor EF-1, subunit alpha (tuf); K03231	TRUE	0.955	851	1.05e-276	EF1A_ARCFU	UniRef90_O29325 Elongation factor 1-alpha n=4 Tax=Archaeoglobi TaxID=183980 RepID=EF1A_ARCFU	Archaeoglobi	TRUE	0.955	851	3.348e-276								Elongation factor Tu GTP binding domain [PF00009.27]; Elongation factor Tu C-terminal domain [PF03143.17]; Elongation factor Tu domain 2 [PF03144.25]		sp|P15170|ERF3A_HUMAN Eukaryotic peptide chain release factor GTP-binding subunit ERF3A; Xh	Xh	0
bin.100.orig_c_000000000171_59	bin.100.orig	c_000000000171	59	53847	54167	1	C	K02946	afg:AFULGI_00010280 ribosomal protein S10(archaeal); K02946	FALSE	0.956	215	1.257e-62	RS10_ARCFU	UniRef90_O29324 30S ribosomal protein S10 n=3 Tax=Archaeoglobus fulgidus TaxID=2234 RepID=RS10_ARCFU	Archaeoglobus fulgidus	FALSE	0.956	215	4.008e-62								Ribosomal protein S10p/S20e [PF00338.22]				0
bin.100.orig_c_000000000171_60	bin.100.orig	c_000000000171	60	54168	55085	1	A	K00784	afu:AF_0939 conserved hypothetical protein; K00784	TRUE	0.893	566	3.375e-180	RNZ_ARCFU	UniRef90_O29323 Ribonuclease Z n=3 Tax=Archaeoglobus fulgidus TaxID=2234 RepID=RNZ_ARCFU	Archaeoglobus fulgidus	TRUE	0.893	566	1.077e-179								Beta-lactamase superfamily domain [PF12706.7]; tRNase Z endonuclease [PF13691.6]; Metallo-beta-lactamase superfamily [PF00753.27]		sp|C0SP91|YYCJ_BACSU Putative metallo-hydrolase YycJ; Xu	Xu	0
bin.100.orig_c_000000000171_61	bin.100.orig	c_000000000171	61	55130	55627	1	C		mja:MJ_1442 hypothetical protein	FALSE	0.306	70	4.938e-11	Y1442_METJA	UniRef90_Q58837 Uncharacterized protein MJ1442 n=2 Tax=Methanocaldococcus jannaschii TaxID=2190 RepID=Y1442_METJA	Methanocaldococcus jannaschii	FALSE	0.306	70	1.575e-10												0
bin.100.orig_c_000000000171_62	bin.100.orig	c_000000000171	62	55714	56799	-1	A	K03166	afg:AFULGI_00010300 DNA topoisomerase VI, subunit A; K03166	TRUE	0.943	715	1.17e-230	TOP6A_ARCFU	UniRef90_O29322 Type 2 DNA topoisomerase 6 subunit A n=3 Tax=Archaeoglobus fulgidus TaxID=2234 RepID=TOP6A_ARCFU	Archaeoglobus fulgidus	TRUE	0.943	715	3.733e-230								Type IIB DNA topoisomerase [PF04406.14]				0
bin.100.orig_c_000000000171_63	bin.100.orig	c_000000000171	63	56848	57192	1	C		afg:AFULGI_00010310 hypothetical protein	FALSE	0.84	200	3.043e-57	Y941_ARCFU	UniRef90_O29321 Uncharacterized protein AF_0941 n=4 Tax=Archaeoglobus fulgidus TaxID=2234 RepID=Y941_ARCFU	Archaeoglobus fulgidus	FALSE	0.84	200	9.705e-57								AF0941-like [PF14591.6]				0
bin.100.orig_c_000000000171_64	bin.100.orig	c_000000000171	64	57189	57974	1	A	K03787	afg:AFULGI_00010320 5'/3'-nucleotidase SurE; K03787	TRUE	0.845	458	1.017e-143	SURE_ARCFU	UniRef90_O29320 5'-nucleotidase SurE n=5 Tax=Archaeoglobus fulgidus TaxID=2234 RepID=SURE_ARCFU	Archaeoglobus fulgidus	TRUE	0.842	456	1.569e-142								Survival protein SurE [PF01975.17]				0
bin.100.orig_c_000000000171_65	bin.100.orig	c_000000000171	65	57952	58629	1	A	K01807	afg:AFULGI_00010330 ribose 5-phosphate isomerase; K01807	TRUE	0.798	370	6.498e-114	A0A075WCT7_ARCFL	UniRef90_A0A075WCT7 Ribose-5-phosphate isomerase A n=1 Tax=Archaeoglobus fulgidus DSM 8774 TaxID=1344584 RepID=A0A075WCT7_ARCFL	Archaeoglobus fulgidus DSM 8774	TRUE	0.798	370	2.073e-113								Ribose 5-phosphate isomerase A (phosphoriboisomerase A) [PF06026.14]				0
bin.100.orig_c_000000000171_66	bin.100.orig	c_000000000171	66	58631	59689	-1	A		afg:AFULGI_00010340 hypothetical protein	TRUE	0.709	485	2.279e-151	A0A075WDP4_ARCFL	UniRef90_A0A075WDP4 Uncharacterized protein n=2 Tax=Archaeoglobus fulgidus TaxID=2234 RepID=A0A075WDP4_ARCFL	Archaeoglobus fulgidus	TRUE	0.709	485	7.269e-151												0
bin.100.orig_c_000000000171_67	bin.100.orig	c_000000000171	67	59671	60861	-1	A		afg:AFULGI_00010350 hypothetical protein	TRUE	0.684	547	5.572e-172	A0A075WJQ8_ARCFL	UniRef90_A0A075WJQ8 Uncharacterized protein n=2 Tax=Archaeoglobus fulgidus TaxID=2234 RepID=A0A075WJQ8_ARCFL	Archaeoglobus fulgidus	TRUE	0.684	547	1.777e-171												0
bin.100.orig_c_000000000171_68	bin.100.orig	c_000000000171	68	60928	63834	-1	A		afu:AF_0946 predicted coding region AF_0946	TRUE	0.365	563	6.329e-168	A0A117KTN9_ARCFL	UniRef90_A0A117KTN9 Uncharacterized protein n=1 Tax=Archaeoglobus fulgidus TaxID=2234 RepID=A0A117KTN9_ARCFL	Archaeoglobus fulgidus	TRUE	0.676	1316	0												0
bin.100.orig_c_000000000171_69	bin.100.orig	c_000000000171	69	64131	65579	-1	A	K01915	afg:AFULGI_00010390 glutamine synthetase, type I; K01915	TRUE	0.951	964	8.116e-315	GLN1A_ARCFU	UniRef90_O29313 Glutamine synthetase n=3 Tax=Archaeoglobus fulgidus TaxID=2234 RepID=GLN1A_ARCFU	Archaeoglobus fulgidus	TRUE	0.95	963	9.125e-314								Glutamine synthetase, catalytic domain [PF00120.24]; Glutamine synthetase, beta-Grasp domain [PF03951.19]				0
bin.100.orig_c_000000000171_70	bin.100.orig	c_000000000171	70	65821	67407	1	A		csc:Csac_1377 ferredoxin-dependent glutamate synthase	TRUE	0.829	904	7.752e-293	A0A497R8U1_9EURY	UniRef90_A0A497R8U1 FMN-binding glutamate synthase family protein n=1 Tax=Archaeoglobales archaeon TaxID=2250258 RepID=A0A497R8U1_9EURY	Archaeoglobales archaeon	TRUE	0.934	1035	0								Conserved region in glutamate synthase [PF01645.17]				0
bin.100.orig_c_000000000171_71	bin.100.orig	c_000000000171	71	67578	68657	-1	A		afu:AF_0955 predicted coding region AF_0955	TRUE	0.863	644	2.418e-206	A0A124F800_ARCFL	UniRef90_A0A124F800 TPR_REGION domain-containing protein n=5 Tax=Archaeoglobus fulgidus TaxID=2234 RepID=A0A124F800_ARCFL	Archaeoglobus fulgidus	TRUE	0.86	641	9.585e-205								MalT-like TPR region [PF17874.1]; Tetratricopeptide repeat [PF13424.6]; Tetratricopeptide repeat [PF13429.6]				0
bin.100.orig_c_000000000171_72	bin.100.orig	c_000000000171	72	68647	68826	-1	C		afu:AF_0956 predicted coding region AF_0956	FALSE	0.816	102	4.74e-24	Y956_ARCFU	UniRef90_O29306 Uncharacterized protein AF_0956 n=3 Tax=Archaeoglobus fulgidus TaxID=2234 RepID=Y956_ARCFU	Archaeoglobus fulgidus	FALSE	0.816	102	1.512e-23												0
bin.100.orig_c_000000000171_73	bin.100.orig	c_000000000171	73	68841	70349	1	A	K09011	afu:AF_0957 2-isopropylmalate synthase (leuA-1); K09011	TRUE	0.895	913	1.236e-296	CIMA_ARCFU	UniRef90_O29305 Putative (R)-citramalate synthase CimA n=3 Tax=Archaeoglobus fulgidus TaxID=2234 RepID=CIMA_ARCFU	Archaeoglobus fulgidus	TRUE	0.895	913	3.942e-296								HMGL-like [PF00682.19]; LeuA allosteric (dimerisation) domain [PF08502.10]				0
bin.100.orig_c_000000000171_74	bin.100.orig	c_000000000171	74	70352	71008	-1	C	K01996	afg:AFULGI_00010480 ABC-type branched-chain amino acid transport system, ATPase component; K01996	FALSE	0.745	331	1.231e-100	O29304_ARCFU	UniRef90_O29304 Branched-chain amino acid ABC transporter, ATP-binding protein (BraG-3) n=5 Tax=Archaeoglobus fulgidus TaxID=2234 RepID=O29304_ARCFU	Archaeoglobus fulgidus	FALSE	0.736	326	2.364e-98								ABC transporter [PF00005.27]; RecF/RecN/SMC N terminal domain [PF02463.19]				0
bin.100.orig_c_000000000171_75	bin.100.orig	c_000000000171	75	70995	71636	-1	C	K01995	afu:AF_0959 branched-chain amino acid ABC transporter, ATP-binding protein (braF-3) {Methanococcus jannasch; K01995	FALSE	0.745	323	5.36e-98	O29303_ARCFU	UniRef90_O29303 Branched-chain amino acid ABC transporter, ATP-binding protein (BraF-3) (Methanococcus jannasch) n=3 Tax=Archaeoglobus fulgidus TaxID=2234 RepID=O29303_ARCFU	Archaeoglobus fulgidus	FALSE	0.745	323	1.71e-97								ABC transporter [PF00005.27]				0
bin.100.orig_c_000000000171_76	bin.100.orig	c_000000000171	76	71620	72468	-1	C	K01998	afu:AF_0960 branched-chain amino acid ABC transporter, permease protein (braE-3); K01998	FALSE	0.625	346	1.858e-104	A0A075WJR7_ARCFL	UniRef90_A0A075WJR7 ABC-type branched-chain amino acid transport system, permease component n=3 Tax=Archaeoglobus fulgidus TaxID=2234 RepID=A0A075WJR7_ARCFL	Archaeoglobus fulgidus	FALSE	0.625	346	5.926e-104								Branched-chain amino acid transport system / permease component [PF02653.16]				0
bin.100.orig_c_000000000171_77	bin.100.orig	c_000000000171	77	72465	73187	-1	C	K01997	afg:AFULGI_00010510 Branched-chain amino acid ABC-type transport system, permease component; K01997	FALSE	0.58	269	9.874e-79	O29301_ARCFU	UniRef90_O29301 Branched-chain amino acid ABC transporter, permease protein (BraD-3) n=3 Tax=Archaeoglobus fulgidus TaxID=2234 RepID=O29301_ARCFU	Archaeoglobus fulgidus	FALSE	0.58	269	3.149e-78								Branched-chain amino acid transport system / permease component [PF02653.16]				0
bin.100.orig_c_000000000171_78	bin.100.orig	c_000000000171	78	73184	74335	-1	A	K01999	afu:AF_0962 branched-chain amino acid ABC transporter, periplasmic binding protein (braC-3); K01999	TRUE	0.799	625	3.653e-199	A0A117KUK3_ARCFL	UniRef90_A0A117KUK3 Branched-chain amino acid ABC transporter, periplasmic binding protein (BraC-3) n=3 Tax=Archaeoglobus fulgidus TaxID=2234 RepID=A0A117KUK3_ARCFL	Archaeoglobus fulgidus	TRUE	0.799	625	1.165e-198								Periplasmic binding protein [PF13458.6]; Periplasmic binding protein domain [PF13433.6]				0
bin.100.orig_c_000000000171_79	bin.100.orig	c_000000000171	79	74332	75111	-1	A		afu:AF_0963 enoyl-CoA hydratase (fad-3)	TRUE	0.896	486	2.424e-153	A0A117KUL8_ARCFL	UniRef90_A0A117KUL8 Enoyl-CoA hydratase (Fad-3) n=3 Tax=Archaeoglobus fulgidus TaxID=2234 RepID=A0A117KUL8_ARCFL	Archaeoglobus fulgidus	TRUE	0.896	486	7.73e-153	MER1073240	S49C	MER1073240 - subfamily S49C non-peptidase homologues (Acinetobacter bohemicus) [S49.UNC]#S49C#{peptidase unit: 84-212}~source N8Q6E4~	FALSE	0.549	125	3.108e-30	Enoyl-CoA hydratase/isomerase [PF00378.20]; Enoyl-CoA hydratase/isomerase [PF16113.5]				0
bin.100.orig_c_000000000171_80	bin.100.orig	c_000000000171	80	75116	76300	-1	A	K00249	afg:AFULGI_00010540 Acyl-CoA dehydrogenase; K00249	TRUE	0.952	790	3.992e-256	O29298_ARCFU	UniRef90_O29298 Acyl-CoA dehydrogenase (Acd-6) n=3 Tax=Archaeoglobus fulgidus TaxID=2234 RepID=O29298_ARCFU	Archaeoglobus fulgidus	TRUE	0.95	788	4.49e-255								Acyl-CoA dehydrogenase, C-terminal domain [PF00441.24]; Acyl-CoA dehydrogenase, N-terminal domain [PF02771.16]; Acyl-CoA dehydrogenase, middle domain [PF02770.19]; Acyl-CoA dehydrogenase, C-terminal domain [PF08028.11]				0
bin.100.orig_c_000000000171_81	bin.100.orig	c_000000000171	81	76316	76786	-1	C	K07068	afg:AFULGI_00010550 putative nucleic-acid-binding protein; K07068	FALSE	0.963	314	5.268e-96	O29297_ARCFU	UniRef90_O29297 Uncharacterized protein n=3 Tax=Archaeoglobus fulgidus TaxID=2234 RepID=O29297_ARCFU	Archaeoglobus fulgidus	FALSE	0.963	314	1.68e-95								DUF35 OB-fold domain, acyl-CoA-associated [PF01796.17]; Rubredoxin-like zinc ribbon domain (DUF35_N) [PF12172.8]				0
bin.100.orig_c_000000000171_82	bin.100.orig	c_000000000171	82	76783	77313	-1	A	K07068	afg:AFULGI_00010560 putative nucleic-acid-binding protein; K07068	TRUE	0.991	370	4.737e-115	A0A117KUK6_ARCFL	UniRef90_A0A117KUK6 Uncharacterized protein n=3 Tax=Archaeoglobus fulgidus TaxID=2234 RepID=A0A117KUK6_ARCFL	Archaeoglobus fulgidus	TRUE	0.991	370	1.511e-114								DUF35 OB-fold domain, acyl-CoA-associated [PF01796.17]; Rubredoxin-like zinc ribbon domain (DUF35_N) [PF12172.8]				0
bin.100.orig_c_000000000171_83	bin.100.orig	c_000000000171	83	77318	78520	-1	A	K00626	afg:AFULGI_00010570 Acetyl-CoA acetyltransferase; K00626	TRUE	0.967	816	6.741e-265	A0A0F7IDC2_9EURY	UniRef90_A0A0F7IDC2 Acetyl-CoA acetyltransferase n=7 Tax=Archaeoglobi TaxID=183980 RepID=A0A0F7IDC2_9EURY	Archaeoglobi	TRUE	0.915	761	2.244e-245								Thiolase, N-terminal domain [PF00108.23]; Thiolase, C-terminal domain [PF02803.18]				0
bin.100.orig_c_000000000171_84	bin.100.orig	c_000000000171	84	78531	79673	-1	A	K00626	afg:AFULGI_00010580 Acetyl-CoA acetyltransferase; K00626	TRUE	0.932	744	1.549e-240	A0A075WCV6_ARCFL	UniRef90_A0A075WCV6 Acetyl-CoA acetyltransferase n=4 Tax=Archaeoglobus fulgidus TaxID=2234 RepID=A0A075WCV6_ARCFL	Archaeoglobus fulgidus	TRUE	0.932	744	4.942e-240								Thiolase, C-terminal domain [PF02803.18]; Thiolase, N-terminal domain [PF00108.23]				0
bin.100.orig_c_000000000171_85	bin.100.orig	c_000000000171	85	79928	80257	-1	C		afg:AFULGI_00017980 putative transcriptional regulator	FALSE	0.888	204	1.391e-58	O28728_ARCFU	UniRef90_O28728 Transcriptional regulatory protein, ArsR family n=3 Tax=Archaeoglobus fulgidus TaxID=2234 RepID=O28728_ARCFU	Archaeoglobus fulgidus	FALSE	0.888	204	4.435e-58								Helix-turn-helix domain [PF12840.7]; Bacterial regulatory protein, arsR family [PF01022.20]; Winged helix-turn-helix [PF14947.6]				0
bin.100.orig_c_000000000171_86	bin.100.orig	c_000000000171	86	80552	81673	1	A		afg:AFULGI_00017950 Sugar phosphate permease	TRUE	0.783	596	2.232e-189	A0A117KTQ8_ARCFL	UniRef90_A0A117KTQ8 MFS domain-containing protein n=4 Tax=Archaeoglobus fulgidus TaxID=2234 RepID=A0A117KTQ8_ARCFL	Archaeoglobus fulgidus	TRUE	0.783	596	7.118e-189								Major Facilitator Superfamily [PF07690.16]				0
bin.100.orig_c_000000000171_87	bin.100.orig	c_000000000171	87	81753	82901	1	A	K01903	afg:AFULGI_00017940 succinyl-CoA synthetase, beta subunit; K01903	TRUE	0.878	698	1.263e-224	SUCC1_ARCFU	UniRef90_O28732 Succinate--CoA ligase [ADP-forming] subunit beta 1 n=3 Tax=Archaeoglobus fulgidus TaxID=2234 RepID=SUCC1_ARCFU	Archaeoglobus fulgidus	TRUE	0.878	698	4.028e-224								ATP-grasp domain [PF08442.10]; CoA-ligase [PF00549.19]; ATP-grasp domain [PF13549.6]; Phosphoribosylglycinamide synthetase, ATP-grasp (A) domain [PF01071.19]; RimK-like ATP-grasp domain [PF08443.11]; Carbamoyl-phosphate synthase L chain, ATP binding domain [PF02786.17]				0
bin.100.orig_c_000000000171_88	bin.100.orig	c_000000000171	88	82907	83773	1	A	K01902	afg:AFULGI_00017930 succinyl-CoA synthetase, alpha subunit; K01902	TRUE	0.903	543	1.328e-172	SUCD1_ARCFU	UniRef90_O28733 Succinate--CoA ligase [ADP-forming] subunit alpha 1 n=4 Tax=Archaeoglobus fulgidus TaxID=2234 RepID=SUCD1_ARCFU	Archaeoglobus fulgidus	TRUE	0.903	543	4.235e-172								CoA-ligase [PF00549.19]; CoA binding domain [PF02629.19]; Succinyl-CoA ligase like flavodoxin domain [PF13607.6]; CoA binding domain [PF13380.6]				0
bin.100.orig_c_000000000171_89	bin.100.orig	c_000000000171	89	83951	85180	-1	A	K15635	afg:AFULGI_00020020 2,3-bisphosphoglycerate-independent phosphoglycerate mutase, archaeal form; K15635	TRUE	0.871	741	7.375e-239	APGM1_ARCFU	UniRef90_O28523 2,3-bisphosphoglycerate-independent phosphoglycerate mutase 1 n=3 Tax=Archaeoglobus fulgidus TaxID=2234 RepID=APGM1_ARCFU	Archaeoglobus fulgidus	TRUE	0.871	741	2.352e-238								2,3-bisphosphoglycerate-independent phosphoglycerate mutase [PF10143.9]; Metalloenzyme superfamily [PF01676.18]				0
bin.100.orig_c_000000000171_90	bin.100.orig	c_000000000171	90	85192	86652	-1	A	K00854	afg:AFULGI_00020030 D-xylulose kinase; K00854	TRUE	0.874	882	3.774e-286	O28522_ARCFU	UniRef90_O28522 Carbohydrate kinase, FGGY family n=3 Tax=Archaeoglobus fulgidus TaxID=2234 RepID=O28522_ARCFU	Archaeoglobus fulgidus	TRUE	0.873	880	4.242e-285								FGGY family of carbohydrate kinases, N-terminal domain [PF00370.21]; FGGY family of carbohydrate kinases, C-terminal domain [PF02782.16]				0
bin.100.orig_c_000000000171_91	bin.100.orig	c_000000000171	91	86652	87452	-1	A		afg:AFULGI_00020040 Lysophospholipase	TRUE	0.885	492	2.167e-155	A0A075WHT5_ARCFL	UniRef90_A0A075WHT5 Lysophospholipase n=3 Tax=Archaeoglobus fulgidus TaxID=2234 RepID=A0A075WHT5_ARCFL	Archaeoglobus fulgidus	TRUE	0.885	492	6.913e-155	MER0029648	S33	MER0029648 - family S33 unassigned peptidases (Archaeoglobus fulgidus) [S33.UPW]#S33#{peptidase unit: 1-255}~source O28521~	TRUE	0.886	472	3.801e-150	Serine aminopeptidase, S33 [PF12146.8]; alpha/beta hydrolase fold [PF00561.20]; Prolyl oligopeptidase family [PF00326.21]; Alpha/beta hydrolase family [PF12697.7]; BAAT / Acyl-CoA thioester hydrolase C terminal [PF08840.11]; Alpha/beta hydrolase of unknown function (DUF1057) [PF06342.12]; X-Pro dipeptidyl-peptidase (S15 family) [PF02129.18]		sp|O64252|PRXH_BPMD2 Putative non-heme haloperoxidase; Xh	Xh	0
bin.100.orig_c_000000000171_92	bin.100.orig	c_000000000171	92	87492	87791	-1	C		afg:AFULGI_00020050 Branched-chain amino acid transport protein (AzlD)	FALSE	0.695	140	1.106e-36	YH74_ARCFU	UniRef90_O28520 Uncharacterized protein AF_1754 n=3 Tax=Archaeoglobus fulgidus TaxID=2234 RepID=YH74_ARCFU	Archaeoglobus fulgidus	FALSE	0.695	140	3.529e-36								Branched-chain amino acid transport protein (AzlD) [PF05437.12]				0
bin.100.orig_c_000000000171_93	bin.100.orig	c_000000000171	93	87784	88419	-1	C		afg:AFULGI_00020060 putative branched-chain amino acid permease (azaleucine resistance)	FALSE	0.783	340	1.19e-103	Y1755_ARCFU	UniRef90_O28519 Uncharacterized membrane protein AF_1755 n=3 Tax=Archaeoglobus fulgidus TaxID=2234 RepID=Y1755_ARCFU	Archaeoglobus fulgidus	FALSE	0.783	340	3.794e-103								AzlC protein [PF03591.14]				0
bin.100.orig_c_000000000171_94	bin.100.orig	c_000000000171	94	88557	89918	1	A	K00111	afg:AFULGI_00014390 putative dehydrogenase; K00111	TRUE	0.91	862	5.691e-280	O28941_ARCFU	UniRef90_O28941 Glycerol-3-phosphate dehydrogenase (GlpA) n=3 Tax=Archaeoglobus fulgidus TaxID=2234 RepID=O28941_ARCFU	Archaeoglobus fulgidus	TRUE	0.908	860	1.201e-278								FAD dependent oxidoreductase [PF01266.24]; BFD-like [2Fe-2S] binding domain [PF04324.15]; FAD binding domain [PF01494.19]; HI0933-like protein [PF03486.14]; Pyridine nucleotide-disulphide oxidoreductase [PF13738.6]; Thi4 family [PF01946.17]				1
bin.100.orig_c_000000000171_95	bin.100.orig	c_000000000171	95	89912	90613	1	A		afg:AFULGI_00014400 hypothetical protein	TRUE	0.777	371	3.647e-114	A0A124FBP0_ARCFL	UniRef90_A0A124FBP0 Uncharacterized protein n=3 Tax=Archaeoglobus fulgidus TaxID=2234 RepID=A0A124FBP0_ARCFL	Archaeoglobus fulgidus	TRUE	0.777	371	1.163e-113								Pyridine nucleotide-disulphide oxidoreductase [PF07992.14]				0
bin.100.orig_c_000000000171_96	bin.100.orig	c_000000000171	96	90595	91605	-1	A	K04069	afg:AFULGI_00014410 Pyruvate-formate lyase-activating enzyme; K04069	TRUE	0.973	691	5.908e-223	A0A101DC44_ARCFL	UniRef90_A0A101DC44 Pyruvate formate-lyase activating enzyme (Act-3) n=3 Tax=Archaeoglobus fulgidus TaxID=2234 RepID=A0A101DC44_ARCFL	Archaeoglobus fulgidus	TRUE	0.973	691	1.884e-222								Radical SAM superfamily [PF04055.21]; 4Fe-4S single cluster domain [PF13353.6]				0
bin.100.orig_c_000000000171_97	bin.100.orig	c_000000000171	97	91602	92594	-1	A		afg:AFULGI_00014420 Galactose-1-phosphate uridylyltransferase	TRUE	0.929	644	1.183e-206	Y1331_ARCFU	UniRef90_O28938 Uncharacterized protein AF_1331 n=3 Tax=Archaeoglobus fulgidus TaxID=2234 RepID=Y1331_ARCFU	Archaeoglobus fulgidus	TRUE	0.929	644	3.773e-206								Domain of unknown function (DUF4931) [PF16285.5]				0
bin.100.orig_c_000000000171_98	bin.100.orig	c_000000000171	98	92665	93213	1	C	K09723	afg:AFULGI_00014430 hypothetical protein; K09723	FALSE	0.842	319	5.614e-97	A0A124F7V8_ARCFL	UniRef90_A0A124F7V8 Uncharacterized protein n=3 Tax=Archaeoglobus fulgidus TaxID=2234 RepID=A0A124F7V8_ARCFL	Archaeoglobus fulgidus	FALSE	0.842	319	1.791e-96												0
bin.100.orig_c_000000000171_99	bin.100.orig	c_000000000171	99	93191	93472	1	C	K02929	afg:AFULGI_00014440 Ribosomal protein L44E; K02929	FALSE	0.997	198	5.312e-57	RL44E_ARCFU	UniRef90_O28936 50S ribosomal protein L44e n=3 Tax=Archaeoglobus fulgidus TaxID=2234 RepID=RL44E_ARCFU	Archaeoglobus fulgidus	FALSE	0.997	198	1.694e-56								Ribosomal protein L44 [PF00935.19]				0
bin.100.orig_c_000000000171_100	bin.100.orig	c_000000000171	100	93485	93661	1	C	K02978	afg:AFULGI_00014450 Ribosomal protein S27E; K02978	FALSE	0.971	121	8.037e-31	RS27_ARCFU	UniRef90_O28935 30S ribosomal protein S27e n=4 Tax=Archaeoglobus fulgidus TaxID=2234 RepID=RS27_ARCFU	Archaeoglobus fulgidus	FALSE	0.971	121	2.563e-30								Ribosomal protein S27 [PF01667.17]				0
bin.100.orig_c_000000000171_101	bin.100.orig	c_000000000171	101	93719	94615	-1	A		tlt:OCC_07978 hypothetical protein	TRUE	0.644	387	3.124e-118	H3ZKY8_THELN	UniRef90_H3ZKY8 Uncharacterized protein n=2 Tax=Thermococcus litoralis TaxID=2265 RepID=H3ZKY8_THELN	Thermococcus litoralis	TRUE	0.644	387	9.963e-118												0
bin.100.orig_c_000000000171_102	bin.100.orig	c_000000000171	102	94721	95083	-1	C		afg:AFULGI_00014460 hypothetical protein	FALSE	0.672	163	4.42e-44	Y1335_ARCFU	UniRef90_O28934 Uncharacterized protein AF_1335 n=3 Tax=Archaeoglobus fulgidus TaxID=2234 RepID=Y1335_ARCFU	Archaeoglobus fulgidus	FALSE	0.672	163	1.41e-43												0
bin.100.orig_c_000000000171_103	bin.100.orig	c_000000000171	103	95194	96069	1	A	K02227	afg:AFULGI_00014470 cobalamin biosynthesis protein CobD; K02227	TRUE	0.757	442	1.638e-137	COBD_ARCFU	UniRef90_O28933 Probable cobalamin biosynthesis protein CobD n=3 Tax=Archaeoglobus fulgidus TaxID=2234 RepID=COBD_ARCFU	Archaeoglobus fulgidus	TRUE	0.757	442	5.224e-137								CobD/Cbib protein [PF03186.13]				0
bin.100.orig_c_000000000171_104	bin.100.orig	c_000000000171	104	96075	98150	1	A	K07463	afu:AF_1337 conserved hypothetical protein; K07463	TRUE	0.907	1309	0	O28932_ARCFU	UniRef90_O28932 Uncharacterized protein n=4 Tax=Archaeoglobus fulgidus TaxID=2234 RepID=O28932_ARCFU	Archaeoglobus fulgidus	TRUE	0.907	1309	0								DnaJ central domain [PF00684.19]				0
bin.100.orig_c_000000000171_105	bin.100.orig	c_000000000171	105	98206	98469	-1	E																									0
bin.100.orig_c_000000000171_106	bin.100.orig	c_000000000171	106	98432	98728	-1	C							A0A497RJ07_9EURY	UniRef90_A0A497RJ07 Fibronectin type-III domain-containing protein n=1 Tax=Archaeoglobales archaeon TaxID=2250258 RepID=A0A497RJ07_9EURY	Archaeoglobales archaeon	FALSE	0.506	73	1.093e-12												0
bin.100.orig_c_000000000171_107	bin.100.orig	c_000000000171	107	98925	104420	-1	A		afg:AFULGI_00015270 parallel beta-helix repeat protein (two copies)	TRUE	0.494	1710	0	O28859_ARCFU	UniRef90_O28859 Surface layer protein B (SlgB-2) n=6 Tax=Archaeoglobus fulgidus TaxID=2234 RepID=O28859_ARCFU	Archaeoglobus fulgidus	TRUE	0.494	1710	0								Periplasmic copper-binding protein (NosD) [PF05048.13]				0
bin.100.orig_c_000000000171_108	bin.100.orig	c_000000000171	108	104368	104697	-1	C		afg:AFULGI_00015270 parallel beta-helix repeat protein (two copies)	FALSE	0.598	111	3.549e-26	O28859_ARCFU	UniRef90_O28859 Surface layer protein B (SlgB-2) n=6 Tax=Archaeoglobus fulgidus TaxID=2234 RepID=O28859_ARCFU	Archaeoglobus fulgidus	FALSE	0.598	111	1.132e-25												0
bin.100.orig_c_000000000171_109	bin.100.orig	c_000000000171	109	104904	105440	-1	C		afu:AF_1118 predicted coding region AF_1118	FALSE	0.768	280	9.078e-84	Y1118_ARCFU	UniRef90_O29147 Uncharacterized protein AF_1118 n=3 Tax=Archaeoglobus fulgidus TaxID=2234 RepID=Y1118_ARCFU	Archaeoglobus fulgidus	FALSE	0.768	280	2.895e-83												0
bin.100.orig_c_000000000171_110	bin.100.orig	c_000000000171	110	105552	105974	1	C		afu:AF_1119 predicted coding region AF_1119	FALSE	0.783	225	3.267e-65	Y1119_ARCFU	UniRef90_O29146 Uncharacterized protein AF_1119 n=3 Tax=Archaeoglobus fulgidus TaxID=2234 RepID=Y1119_ARCFU	Archaeoglobus fulgidus	FALSE	0.783	225	1.042e-64												0
bin.100.orig_c_000000000171_111	bin.100.orig	c_000000000171	111	106009	106506	1	C		afg:AFULGI_00012170 hypothetical protein	FALSE	0.774	261	2.57e-77	Y1120_ARCFU	UniRef90_O29145 Uncharacterized protein AF_1120 n=3 Tax=Archaeoglobus fulgidus TaxID=2234 RepID=Y1120_ARCFU	Archaeoglobus fulgidus	FALSE	0.774	261	8.198e-77												0
bin.100.orig_c_000000000171_112	bin.100.orig	c_000000000171	112	106512	107195	-1	C		gac:GACE_1936 Transcriptional regulator, ArsR family	FALSE	0.765	295	7.211e-88	A0A0A7GJ27_GEOAI	UniRef90_A0A0A7GJ27 Transcriptional regulator, ArsR family n=2 Tax=Geoglobus acetivorans TaxID=565033 RepID=A0A0A7GJ27_GEOAI	Geoglobus acetivorans	FALSE	0.765	295	2.3e-87								Helix-turn-helix domain [PF12840.7]				0
bin.100.orig_c_000000000171_113	bin.100.orig	c_000000000171	113	107255	107566	-1	C		gac:GACE_1935 peptidase domain protein	FALSE	0.859	132	7.481e-34	UPI000693932E	UniRef90_UPI000693932E hypothetical protein n=1 Tax=Geoglobus acetivorans TaxID=565033 RepID=UPI000693932E	Geoglobus acetivorans	FALSE	0.801	165	9.469e-45												0
bin.100.orig_c_000000000231_1	bin.100.orig	c_000000000231	1	2	970	-1	A	K01999	afu:AF_0827 branched-chain amino acid ABC transporter, periplasmic binding protein (braC-2); K01999	TRUE	0.878	584	3.763e-186	A0A124FBT6_ARCFL	UniRef90_A0A124FBT6 Branched-chain amino acid ABC transporter, periplasmic binding protein (BraC-2) n=3 Tax=Archaeoglobus fulgidus TaxID=2234 RepID=A0A124FBT6_ARCFL	Archaeoglobus fulgidus	TRUE	0.878	584	1.2e-185								Periplasmic binding protein [PF13458.6]				0
bin.100.orig_c_000000000231_2	bin.100.orig	c_000000000231	2	1293	2090	1	A		afg:AFULGI_00014610 Zn-dependent hydrolase	TRUE	0.935	520	5.402e-165	A0A075WKY4_ARCFL	UniRef90_A0A075WKY4 Zn-dependent hydrolase n=3 Tax=Archaeoglobus fulgidus TaxID=2234 RepID=A0A075WKY4_ARCFL	Archaeoglobus fulgidus	TRUE	0.935	520	1.723e-164								Metallo-beta-lactamase superfamily [PF00753.27]; Beta-lactamase superfamily domain [PF12706.7]				0
bin.100.orig_c_000000000231_3	bin.100.orig	c_000000000231	3	2138	3319	-1	A	K22585	afg:AFULGI_00014580 hypothetical protein; K22585	TRUE	0.868	701	3.167e-225	NREA_ARCFU	UniRef90_A0A1B2LS07 DNA repair protein NreA n=5 Tax=Archaeoglobus fulgidus TaxID=2234 RepID=NREA_ARCFU	Archaeoglobus fulgidus	TRUE	0.868	701	1.01e-224								Archaeal Nre, N-terminal [PF04894.12]; Archaeal Nre, C-terminal [PF04895.12]				0
bin.100.orig_c_000000000231_4	bin.100.orig	c_000000000231	4	3352	3639	1	C		afg:AFULGI_00014570 hypothetical protein	FALSE	0.721	141	6.66e-37	O28924_ARCFU	UniRef90_O28924 Uncharacterized protein n=4 Tax=Archaeoglobus fulgidus TaxID=2234 RepID=O28924_ARCFU	Archaeoglobus fulgidus	FALSE	0.721	141	2.124e-36								Domain of unknown function (DUF1805) [PF08827.11]				0
bin.100.orig_c_000000000231_5	bin.100.orig	c_000000000231	5	3641	4510	-1	A	K03118	afg:AFULGI_00014560 Sec-independent protein secretion pathway component TatC; K03118	TRUE	0.797	474	1.239e-148	A0A101DBN5_ARCFL	UniRef90_A0A101DBN5 Sec-independent protein translocase protein TatC n=4 Tax=Archaeoglobus fulgidus TaxID=2234 RepID=A0A101DBN5_ARCFL	Archaeoglobus fulgidus	TRUE	0.797	474	3.951e-148								Sec-independent protein translocase protein (TatC) [PF00902.18]				0
bin.100.orig_c_000000000231_6	bin.100.orig	c_000000000231	6	4546	5469	-1	A		afg:AFULGI_00014550 Zn-dependent hydrolase	TRUE	0.899	577	3.979e-184	A0A101DXY6_ARCFL	UniRef90_A0A101DXY6 Lactamase_B domain-containing protein n=3 Tax=Archaeoglobus fulgidus TaxID=2234 RepID=A0A101DXY6_ARCFL	Archaeoglobus fulgidus	TRUE	0.899	577	1.269e-183								Metallo-beta-lactamase superfamily [PF00753.27]; Beta-lactamase superfamily domain [PF12706.7]				0
bin.100.orig_c_000000000231_7	bin.100.orig	c_000000000231	7	5595	7112	1	A	K18931	afu:AF_1342 thymidine phosphorylase (deoA-2); K18931	TRUE	0.863	904	1.446e-293	AMPP2_ARCFU	UniRef90_O28927 AMP phosphorylase 2 n=2 Tax=Archaeoglobus fulgidus TaxID=2234 RepID=AMPP2_ARCFU	Archaeoglobus fulgidus	TRUE	0.863	904	4.613e-293								Glycosyl transferase family, a/b domain [PF00591.21]; Pyrimidine nucleoside phosphorylase C-terminal domain [PF07831.13]; Glycosyl transferase family, helical bundle domain [PF02885.17]				0
bin.100.orig_c_000000000231_8	bin.100.orig	c_000000000231	8	7109	8623	1	A	K18931	afu:AF_1341 thymidine phosphorylase (deoA-1); K18931	TRUE	0.893	939	1.748e-305	AMPP1_ARCFU	UniRef90_O28928 AMP phosphorylase 1 n=3 Tax=Archaeoglobus fulgidus TaxID=2234 RepID=AMPP1_ARCFU	Archaeoglobus fulgidus	TRUE	0.893	939	5.574e-305								Glycosyl transferase family, a/b domain [PF00591.21]; Glycosyl transferase family, helical bundle domain [PF02885.17]; Pyrimidine nucleoside phosphorylase C-terminal domain [PF07831.13]				0
bin.100.orig_c_000000000231_9	bin.100.orig	c_000000000231	9	8625	9743	1	A	K01647	afu:AF_1340 citrate synthase (citZ); K01647	TRUE	0.915	713	6.888e-230	A0A075WGK3_ARCFL	UniRef90_A0A075WGK3 Citrate synthase n=3 Tax=Archaeoglobus fulgidus TaxID=2234 RepID=A0A075WGK3_ARCFL	Archaeoglobus fulgidus	TRUE	0.915	713	2.197e-229								Citrate synthase, C-terminal domain [PF00285.21]				0
bin.100.orig_c_000000000231_10	bin.100.orig	c_000000000231	10	9781	10305	1	C	K02866	afu:AF_1339 ubiquinol-cytochrome C reductase complex, subunit VI requiring protein; K02866	FALSE	0.937	344	6.539e-106	RL10E_ARCFU	UniRef90_O28930 50S ribosomal protein L10e n=3 Tax=Archaeoglobus fulgidus TaxID=2234 RepID=RL10E_ARCFU	Archaeoglobus fulgidus	FALSE	0.937	344	2.086e-105								Ribosomal protein L16p/L10e [PF00252.18]				0
bin.100.orig_c_000000000231_11	bin.100.orig	c_000000000231	11	10339	11733	1	A	K02232	ast:Asulf_02235 adenosylcobyric acid synthase (glutamine-hydrolysing); K02232	TRUE	0.667	614	8.998e-194	A0A523ALU1_9EURY	UniRef90_A0A523ALU1 Probable cobyric acid synthase n=1 Tax=Archaeoglobi archaeon TaxID=2250530 RepID=A0A523ALU1_9EURY	Archaeoglobi archaeon	TRUE	0.722	673	1.27e-213	MER0133650	C26	MER0133650 - family C26 non-peptidase homologues (Dethiosulfovibrio peptidovorans) [C26.UNW]#C26#{peptidase unit: 141-494}~source GEBA2500553962~	FALSE	0.416	220	6.773e-60	CobB/CobQ-like glutamine amidotransferase domain [PF07685.14]; AAA domain [PF13500.6]				0
bin.100.orig_c_000000000231_12	bin.100.orig	c_000000000231	12	11976	12872	1	A		afg:AFULGI_00014650 Protein-disulfide isomerase	TRUE	0.758	468	1.537e-146	A0A075WEP7_ARCFL	UniRef90_A0A075WEP7 Protein-disulfide isomerase n=5 Tax=Archaeoglobus fulgidus TaxID=2234 RepID=A0A075WEP7_ARCFL	Archaeoglobus fulgidus	TRUE	0.758	468	4.901e-146								Thioredoxin [PF13462.6]; DSBA-like thioredoxin domain [PF01323.20]; Thioredoxin-like domain [PF13098.6]; Thioredoxin [PF13743.6]				0
bin.100.orig_c_000000000231_13	bin.100.orig	c_000000000231	13	12969	14012	1	A		afg:AFULGI_00014730 putative acyltransferase	TRUE	0.75	529	1.218e-166	O28909_ARCFU	UniRef90_O28909 Uncharacterized protein n=3 Tax=Archaeoglobus fulgidus TaxID=2234 RepID=O28909_ARCFU	Archaeoglobus fulgidus	TRUE	0.75	529	3.886e-166												0
bin.100.orig_c_000000000231_14	bin.100.orig	c_000000000231	14	13972	14235	1	C		afg:AFULGI_00014740 hypothetical protein	FALSE	0.92	170	3.061e-47	Y1363_ARCFU	UniRef90_O28908 Uncharacterized protein AF_1363 n=3 Tax=Archaeoglobus fulgidus TaxID=2234 RepID=Y1363_ARCFU	Archaeoglobus fulgidus	FALSE	0.92	170	9.763e-47								Uncharacterized protein conserved in archaea (DUF2095) [PF09868.9]				0
bin.100.orig_c_000000000231_15	bin.100.orig	c_000000000231	15	14228	15391	1	A	K06942	afg:AFULGI_00014750 putative GTPase, probable translation factor; K06942	TRUE	0.915	743	4.029e-240	A0A101DCS0_ARCFL	UniRef90_A0A101DCS0 GTP-binding protein n=3 Tax=Archaeoglobus fulgidus TaxID=2234 RepID=A0A101DCS0_ARCFL	Archaeoglobus fulgidus	TRUE	0.915	743	1.285e-239								GTPase of unknown function C-terminal [PF08438.10]; 50S ribosome-binding GTPase [PF01926.23]; TGS domain [PF02824.21]; Ferrous iron transport protein B [PF02421.18]				0
bin.100.orig_c_000000000231_16	bin.100.orig	c_000000000231	16	16080	16397	1	C		afg:AFULGI_00015700 hypothetical protein	FALSE	0.841	185	4.452e-52	Y1457_ARCFU	UniRef90_O28815 Uncharacterized protein AF_1457 n=4 Tax=Archaeoglobus fulgidus TaxID=2234 RepID=Y1457_ARCFU	Archaeoglobus fulgidus	FALSE	0.841	185	1.42e-51												0
bin.100.orig_c_000000000231_17	bin.100.orig	c_000000000231	17	16882	17616	-1	A		afu:AF_2093 predicted coding region AF_2093	TRUE	0.749	374	6.641e-115	Y2093_ARCFU	UniRef90_O28187 Uncharacterized protein AF_2093 n=4 Tax=Archaeoglobus fulgidus TaxID=2234 RepID=Y2093_ARCFU	Archaeoglobus fulgidus	TRUE	0.749	374	2.118e-114												0
bin.100.orig_c_000000000231_18	bin.100.orig	c_000000000231	18	17685	24911	-1	A		afg:AFULGI_00023590 hypothetical protein	TRUE	0.392	1701	0	A0A075WIQ2_ARCFL	UniRef90_A0A075WIQ2 Beta_helix domain-containing protein n=3 Tax=Archaeoglobus fulgidus TaxID=2234 RepID=A0A075WIQ2_ARCFL	Archaeoglobus fulgidus	TRUE	0.392	1701	0												0
bin.100.orig_c_000000000231_19	bin.100.orig	c_000000000231	19	25025	25966	1	A	K06984	afu:AF_2089 conserved hypothetical protein; K06984	TRUE	0.86	559	7.567e-178	RFAPS_ARCFU	UniRef90_O28190 Beta-ribofuranosylaminobenzene 5'-phosphate synthase n=3 Tax=Archaeoglobus fulgidus TaxID=2234 RepID=RFAPS_ARCFU	Archaeoglobus fulgidus	TRUE	0.86	559	2.413e-177												0
bin.100.orig_c_000000000231_20	bin.100.orig	c_000000000231	20	25956	26732	1	A	K14564	afg:AFULGI_00023570 Protein implicated in ribosomal biogenesis, Nop56p-like protein; K14564	TRUE	0.832	445	3.992e-139	O28191_ARCFU	UniRef90_O28191 Nop domain-containing protein n=4 Tax=Archaeoglobus fulgidus TaxID=2234 RepID=O28191_ARCFU	Archaeoglobus fulgidus	TRUE	0.83	443	3.277e-138								snoRNA binding domain, fibrillarin [PF01798.18]				0
bin.100.orig_c_000000000231_21	bin.100.orig	c_000000000231	21	26729	27364	1	A	K04795	afu:AF_2087 fibrillarin (fib); K04795	TRUE	0.876	383	1.406e-118	FLPA_ARCFU	UniRef90_O28192 Fibrillarin-like rRNA/tRNA 2'-O-methyltransferase n=3 Tax=Archaeoglobus fulgidus TaxID=2234 RepID=FLPA_ARCFU	Archaeoglobus fulgidus	TRUE	0.876	383	4.486e-118								Fibrillarin [PF01269.17]				0
bin.100.orig_c_000000000231_22	bin.100.orig	c_000000000231	22	27402	27698	1	C		afu:AF_2086 protease inhibitor, putative	FALSE	0.684	136	2.497e-35	A0A117KM00_ARCFL	UniRef90_A0A117KM00 Protease inhibitor, putative n=3 Tax=Archaeoglobus fulgidus TaxID=2234 RepID=A0A117KM00_ARCFL	Archaeoglobus fulgidus	FALSE	0.684	136	7.963e-35								Oxaloacetate decarboxylase, gamma chain [PF04277.13]				0
bin.100.orig_c_000000000231_23	bin.100.orig	c_000000000231	23	27695	28129	1	C	K23351	afu:AF_2085 oxaloacetate decarboxylase, biotin carboxyl carrier subunit, putative; K23351	FALSE	0.762	224	7.411e-65	A0A124FBV7_ARCFL	UniRef90_A0A124FBV7 Oxaloacetate decarboxylase, biotin carboxyl carrier subunit, putative n=3 Tax=Archaeoglobus fulgidus TaxID=2234 RepID=A0A124FBV7_ARCFL	Archaeoglobus fulgidus	FALSE	0.762	224	2.364e-64								Biotin-requiring enzyme [PF00364.22]; Glycine cleavage H-protein [PF01597.19]; Na(+)-translocating NADH-quinone reductase subunit A (NQRA) [PF05896.11]; Barrel-sandwich domain of CusB or HlyD membrane-fusion [PF16576.5]				0
bin.100.orig_c_000000000231_24	bin.100.orig	c_000000000231	24	28134	29198	1	A	K20509	afu:AF_2084 oxaloacetate decarboxylase, sodium ion pump subunit (oadB); K20509	TRUE	0.854	628	1.07e-200	A0A117KLY5_ARCFL	UniRef90_A0A117KLY5 Oxaloacetate decarboxylase, sodium ion pump subunit (OadB) n=3 Tax=Archaeoglobus fulgidus TaxID=2234 RepID=A0A117KLY5_ARCFL	Archaeoglobus fulgidus	TRUE	0.854	628	3.413e-200								Na+-transporting oxaloacetate decarboxylase beta subunit [PF03977.13]				0
bin.100.orig_c_000000000231_25	bin.100.orig	c_000000000231	25	29341	29592	1	C		afu:AF_2083 conserved hypothetical protein	FALSE	0.794	138	4.683e-36	A0A101E173_ARCFL	UniRef90_A0A101E173 HTH_45 domain-containing protein n=3 Tax=Archaeoglobus fulgidus TaxID=2234 RepID=A0A101E173_ARCFL	Archaeoglobus fulgidus	FALSE	0.794	138	1.494e-35								Winged helix-turn-helix [PF14947.6]				0
bin.100.orig_c_000000000231_26	bin.100.orig	c_000000000231	26	29661	29837	1	C		afg:AFULGI_00023510 hypothetical protein	FALSE	0.692	83	1.363e-17	Y2082_ARCFU	UniRef90_O28197 Uncharacterized protein AF_2082 n=3 Tax=Archaeoglobus fulgidus TaxID=2234 RepID=Y2082_ARCFU	Archaeoglobus fulgidus	FALSE	0.688	69	4.076e-12												0
bin.100.orig_c_000000000231_27	bin.100.orig	c_000000000231	27	29951	30541	1	A		afu:AF_2081 predicted coding region AF_2081	TRUE	0.936	385	1.046e-119	A0A075WFC6_ARCFL	UniRef90_A0A075WFC6 Uncharacterized protein n=3 Tax=Archaeoglobus fulgidus TaxID=2234 RepID=A0A075WFC6_ARCFL	Archaeoglobus fulgidus	TRUE	0.936	385	3.336e-119								Protein of unknown function (DUF1102) [PF06510.11]				0
bin.100.orig_c_000000000231_28	bin.100.orig	c_000000000231	28	30541	31071	1	C		afg:AFULGI_00023490 hypothetical protein	FALSE	0.855	314	1.867e-95	A0A101DD41_ARCFL	UniRef90_A0A101DD41 Uncharacterized protein n=3 Tax=Archaeoglobus fulgidus TaxID=2234 RepID=A0A101DD41_ARCFL	Archaeoglobus fulgidus	FALSE	0.855	314	5.954e-95								Protein of unknown function (DUF1102) [PF06510.11]				0
bin.100.orig_c_000000000231_29	bin.100.orig	c_000000000231	29	31106	31564	1	C		afg:AFULGI_00023480 hypothetical protein	FALSE	0.751	234	4.023e-68	O28200_ARCFU	UniRef90_O28200 Uncharacterized protein n=3 Tax=Archaeoglobus fulgidus TaxID=2234 RepID=O28200_ARCFU	Archaeoglobus fulgidus	FALSE	0.744	231	8.526e-67								Protein of unknown function (DUF1102) [PF06510.11]				0
bin.100.orig_c_000000000231_30	bin.100.orig	c_000000000231	30	31551	32573	1	A	K13280	afg:AFULGI_00023470 signal peptidase I, archaeal type; K13280	TRUE	0.799	558	6.721e-177	O28201_ARCFU	UniRef90_O28201 Peptidase_S24 domain-containing protein n=4 Tax=Archaeoglobus fulgidus TaxID=2234 RepID=O28201_ARCFU	Archaeoglobus fulgidus	TRUE	0.799	558	2.144e-176	MER0053801	S26B	MER0053801 - PF0326 g.p. ({Pyrococcus furiosus}) (Archaeoglobus fulgidus) [S26.A11]#S26B#{peptidase unit: 29-159}~source AAB89181~	FALSE	0.883	241	8.718e-69	Peptidase S24-like [PF00717.23]				0
bin.100.orig_c_000000000231_31	bin.100.orig	c_000000000231	31	32570	33400	1	A		afg:AFULGI_00023460 hypothetical protein	TRUE	0.828	462	6.345e-145	Y2077_ARCFU	UniRef90_O28202 Uncharacterized protein AF_2077 n=3 Tax=Archaeoglobus fulgidus TaxID=2234 RepID=Y2077_ARCFU	Archaeoglobus fulgidus	TRUE	0.828	462	2.024e-144												0
bin.100.orig_c_000000000231_32	bin.100.orig	c_000000000231	32	33390	34301	1	A		afg:AFULGI_00023450 hypothetical protein	TRUE	0.734	450	5.173e-140	A0A075WFC3_ARCFL	UniRef90_A0A075WFC3 Uncharacterized protein n=4 Tax=Archaeoglobus fulgidus TaxID=2234 RepID=A0A075WFC3_ARCFL	Archaeoglobus fulgidus	TRUE	0.734	450	1.65e-139												0
bin.100.orig_c_000000000231_33	bin.100.orig	c_000000000231	33	34524	35741	1	A		afu:AF_2275 acyl-CoA dehydrogenase (acd-12)	TRUE	0.883	746	1.4e-240	A0A075WFY3_ARCFL	UniRef90_A0A075WFY3 Acyl-CoA dehydrogenase n=6 Tax=Archaeoglobus fulgidus TaxID=2234 RepID=A0A075WFY3_ARCFL	Archaeoglobus fulgidus	TRUE	0.882	744	1.574e-239								Acyl-CoA dehydrogenase, C-terminal domain [PF00441.24]; Acyl-CoA dehydrogenase, middle domain [PF02770.19]; Acyl-CoA dehydrogenase, C-terminal domain [PF08028.11]; Acyl-CoA dehydrogenase, N-terminal domain [PF02771.16]				0
bin.100.orig_c_000000000231_34	bin.100.orig	c_000000000231	34	35743	37299	1	A	K01897	barb:AOA66_0486 acsA_2; Acetyl-coenzyme A synthetase; K01897	TRUE	0.51	515	1.099e-158	A0A523AP36_9EURY	UniRef90_A0A523AP36 Long-chain fatty acid--CoA ligase n=2 Tax=Archaeoglobi archaeon TaxID=2250530 RepID=A0A523AP36_9EURY	Archaeoglobi archaeon	TRUE	0.599	599	3.261e-187								AMP-binding enzyme [PF00501.28]; AMP-binding enzyme C-terminal domain [PF13193.6]				0
bin.100.orig_c_000000000231_35	bin.100.orig	c_000000000231	35	37353	38360	1	A		afg:AFULGI_00017680 PAS domain protein S-box	TRUE	0.642	411	3.862e-126	A0A124FBW1_ARCFL	UniRef90_A0A124FBW1 Signal-transducing histidine kinase n=3 Tax=Archaeoglobus fulgidus TaxID=2234 RepID=A0A124FBW1_ARCFL	Archaeoglobus fulgidus	TRUE	0.642	411	1.232e-125								Histidine kinase-, DNA gyrase B-, and HSP90-like ATPase [PF02518.26]; Histidine kinase-like ATPase domain [PF13581.6]; GHKL domain [PF14501.6]; PAS fold [PF08448.10]				0
bin.100.orig_c_000000000231_36	bin.100.orig	c_000000000231	36	38392	39024	1	A	K00788	afg:AFULGI_00023430 thiamine-phosphate pyrophosphorylase; K00788	TRUE	0.808	350	2.28e-107	THIE_ARCFU	UniRef90_O28205 Thiamine-phosphate synthase n=4 Tax=Archaeoglobus fulgidus TaxID=2234 RepID=THIE_ARCFU	Archaeoglobus fulgidus	TRUE	0.808	350	7.273e-107								Thiamine monophosphate synthase [PF02581.17]				0
bin.100.orig_c_000000000231_37	bin.100.orig	c_000000000231	37	39072	39977	1	A	K00672	afg:AFULGI_00023420 Formylmethanofuran:tetrahydromethanopterin formyltransferase; K00672	TRUE	0.959	609	3.373e-195	FTRL_ARCFU	UniRef90_O28206 Formylmethanofuran--tetrahydromethanopterin formyltransferase-like protein n=3 Tax=Archaeoglobus fulgidus TaxID=2234 RepID=FTRL_ARCFU	Archaeoglobus fulgidus	TRUE	0.959	609	1.076e-194								FTR, proximal lobe [PF02741.15]; Formylmethanofuran-tetrahydromethanopterin formyltransferase [PF01913.18]				0
bin.100.orig_c_000000000231_38	bin.100.orig	c_000000000231	38	40075	40347	1	C		afu:AF_2094 predicted coding region AF_2094	FALSE	0.894	166	6.116e-46	Y2094_ARCFU	UniRef90_O28186 Uncharacterized protein AF_2094 n=4 Tax=Archaeoglobus fulgidus TaxID=2234 RepID=Y2094_ARCFU	Archaeoglobus fulgidus	FALSE	0.894	166	1.951e-45												0
bin.100.orig_c_000000000231_39	bin.100.orig	c_000000000231	39	40347	40694	1	C	K04794	afu:AF_2095 conserved hypothetical protein; K04794	FALSE	0.846	203	2.548e-58	PTH_ARCFU	UniRef90_O28185 Peptidyl-tRNA hydrolase n=4 Tax=Archaeoglobus fulgidus TaxID=2234 RepID=PTH_ARCFU	Archaeoglobus fulgidus	FALSE	0.846	203	8.127e-58								Peptidyl-tRNA hydrolase PTH2 [PF01981.16]		sp|Q9J5H2|V029_FOWPN Putative peptidyl-tRNA hydrolase; Xu	Xu	0
bin.100.orig_c_000000000231_40	bin.100.orig	c_000000000231	40	40695	41351	-1	A	K04484	afg:AFULGI_00023640 DNA repair and recombination protein RadB; K04484	TRUE	0.919	421	7.394e-132	RADB_ARCFU	UniRef90_O28184 DNA repair and recombination protein RadB n=4 Tax=Archaeoglobus fulgidus TaxID=2234 RepID=RADB_ARCFU	Archaeoglobus fulgidus	TRUE	0.916	419	1.141e-130								Rad51 [PF08423.11]; recA bacterial DNA recombination protein [PF00154.21]; KaiC [PF06745.13]; AAA domain [PF13481.6]; DnaB-like helicase C terminal domain [PF03796.15]		sp|P04529|UVSX_BPT4 Recombination and repair protein; XhXr	Xr;Xh	0
bin.100.orig_c_000000000231_41	bin.100.orig	c_000000000231	41	41329	42516	-1	A	K09121	afu:AF_2097 conserved hypothetical protein; K09121	TRUE	0.811	654	4.781e-209	Y2097_ARCFU	UniRef90_O28183 Putative nickel insertion protein n=3 Tax=Archaeoglobus fulgidus TaxID=2234 RepID=Y2097_ARCFU	Archaeoglobus fulgidus	TRUE	0.811	654	1.525e-208								Protein of unknown function DUF111 [PF01969.17]				0
bin.100.orig_c_000000000231_42	bin.100.orig	c_000000000231	42	42588	45008	1	A	K13525	afu:AF_2098 cell division control protein 48, AAA family (cdc48-2); K13525	TRUE	0.928	1569	0	O28182_ARCFU	UniRef90_O28182 Cell division control protein 48, AAA family (Cdc48-2) n=3 Tax=Archaeoglobus fulgidus TaxID=2234 RepID=O28182_ARCFU	Archaeoglobus fulgidus	TRUE	0.928	1569	0	MER0413614	M41	MER0413614 - family M41 non-peptidase homologues (Solanum lycopersicum) [M41.UNW]#M41#{peptidase unit: 392-556}~source Solyc08g082530~	FALSE	0.545	124	5.594e-27	ATPase family associated with various cellular activities (AAA) [PF00004.29]; Cell division protein 48 (CDC48), N-terminal domain [PF02359.18]; AAA+ lid domain [PF17862.1]; Holliday junction DNA helicase RuvB P-loop domain [PF05496.12]; AAA domain (dynein-related subfamily) [PF07728.14]; ATPase family associated with various cellular activities (AAA) [PF07726.11]; AAA ATPase domain [PF13191.6]; C…		sp|Q5Z974|FTSH1_ORYSJ ATP-dependent zinc metalloprotease FTSH 1, chloroplastic; Xh	Xh	0
bin.100.orig_c_000000000231_43	bin.100.orig	c_000000000231	43	45014	45133	-1	C		afg:AFULGI_00023670 L-alanine-DL-glutamate epimerase	FALSE	0.758	61	2.018e-10	O28181_ARCFU	UniRef90_O28181 Muconate cycloisomerase II (ClcB) n=3 Tax=Archaeoglobus fulgidus TaxID=2234 RepID=O28181_ARCFU	Archaeoglobus fulgidus	FALSE	0.758	61	6.436e-10												0
bin.100.orig_c_000000000231_44	bin.100.orig	c_000000000231	44	45169	46125	-1	A		afg:AFULGI_00023670 L-alanine-DL-glutamate epimerase	TRUE	0.894	594	8.651e-190	O28181_ARCFU	UniRef90_O28181 Muconate cycloisomerase II (ClcB) n=3 Tax=Archaeoglobus fulgidus TaxID=2234 RepID=O28181_ARCFU	Archaeoglobus fulgidus	TRUE	0.894	594	2.759e-189								Enolase C-terminal domain-like [PF13378.6]; Mandelate racemase / muconate lactonizing enzyme, N-terminal domain [PF02746.16]				0
bin.100.orig_c_000000000231_45	bin.100.orig	c_000000000231	45	46220	47950	1	A	K01652	afg:AFULGI_00023680 Thiamine pyrophosphate-requiring enzyme; K01652	TRUE	0.939	1134	0	A0A101DEN6_ARCFL	UniRef90_A0A101DEN6 Acetolactate synthase, large subunit (IlvB-4) n=3 Tax=Archaeoglobus fulgidus TaxID=2234 RepID=A0A101DEN6_ARCFL	Archaeoglobus fulgidus	TRUE	0.939	1134	0								Thiamine pyrophosphate enzyme, N-terminal TPP binding domain [PF02776.18]; Thiamine pyrophosphate enzyme, C-terminal TPP binding domain [PF02775.21]; Thiamine pyrophosphate enzyme, central domain [PF00205.22]		sp|P09114|ILVB2_TOBAC Acetolactate synthase 2, chloroplastic; Xh	Xh	0
bin.100.orig_c_000000000231_46	bin.100.orig	c_000000000231	46	47947	49155	1	A		afg:AFULGI_00023690 Threonine dehydrogenase	TRUE	0.857	715	5.7e-230	A0A101E127_ARCFL	UniRef90_A0A101E127 Alcohol dehydrogenase, zinc-dependent n=3 Tax=Archaeoglobus fulgidus TaxID=2234 RepID=A0A101E127_ARCFL	Archaeoglobus fulgidus	TRUE	0.857	715	1.818e-229								Alcohol dehydrogenase GroES-like domain [PF08240.12]; Zinc-binding dehydrogenase [PF00107.26]; Glucose dehydrogenase C-terminus [PF16912.5]				0
bin.100.orig_c_000000000231_47	bin.100.orig	c_000000000231	47	49145	50293	-1	C		afu:AF_2102 conserved hypothetical protein	FALSE	0.763	344	7.892e-102	Y2102_ARCFU	UniRef90_O28178 Uncharacterized protein AF_2102 n=4 Tax=Archaeoglobus fulgidus TaxID=2234 RepID=Y2102_ARCFU	Archaeoglobus fulgidus	FALSE	0.763	344	2.517e-101								Major Facilitator Superfamily [PF07690.16]; Sugar (and other) transporter [PF00083.24]				0
bin.100.orig_c_000000000231_48	bin.100.orig	c_000000000231	48	50356	51495	-1	A		afg:AFULGI_00023720 Radical SAM superfamily	TRUE	0.856	673	6.26e-216	A0A101DEQ8_ARCFL	UniRef90_A0A101DEQ8 Radical_SAM domain-containing protein n=3 Tax=Archaeoglobus fulgidus TaxID=2234 RepID=A0A101DEQ8_ARCFL	Archaeoglobus fulgidus	TRUE	0.858	675	4.134e-216								Radical SAM superfamily [PF04055.21]; 4Fe-4S single cluster domain [PF13353.6]; 4Fe-4S single cluster domain [PF13394.6]				1
bin.100.orig_c_000000000231_49	bin.100.orig	c_000000000231	49	51492	51761	-1	C	K03636	afg:AFULGI_00023730 MoaD family protein, archaeal; K03636	FALSE	0.866	162	1.378e-44	A0A075WFE3_ARCFL	UniRef90_A0A075WFE3 MoaD family protein, archaeal n=3 Tax=Archaeoglobus fulgidus TaxID=2234 RepID=A0A075WFE3_ARCFL	Archaeoglobus fulgidus	FALSE	0.866	162	4.394e-44								ThiS family [PF02597.20]				0
bin.100.orig_c_000000000231_50	bin.100.orig	c_000000000231	50	51840	52505	1	A	K07732	afg:AFULGI_00023740 Transcriptional regulator of a riboflavin/FAD biosynthetic operon; K07732	TRUE	0.908	419	5.648e-131	RIFK_ARCFU	UniRef90_O28174 Riboflavin kinase n=3 Tax=Archaeoglobus fulgidus TaxID=2234 RepID=RIFK_ARCFU	Archaeoglobus fulgidus	TRUE	0.908	419	1.802e-130								Domain of unknown function DUF120 [PF01982.16]				0
bin.100.orig_c_000000000231_51	bin.100.orig	c_000000000231	51	52502	53218	1	A	K02858	afg:AFULGI_00023750 3,4-dihydroxy-2-butanone 4-phosphate synthase; K02858	TRUE	0.929	465	1.193e-146	RIBB_ARCFU	UniRef90_O28173 3,4-dihydroxy-2-butanone 4-phosphate synthase n=4 Tax=Archaeoglobus fulgidus TaxID=2234 RepID=RIBB_ARCFU	Archaeoglobus fulgidus	TRUE	0.929	465	3.806e-146								3,4-dihydroxy-2-butanone 4-phosphate synthase [PF00926.19]				0
bin.100.orig_c_000000000231_52	bin.100.orig	c_000000000231	52	53273	54115	1	A	K22882	afg:AFULGI_00023760 hypothetical protein; K22882	TRUE	0.98	580	9.023e-186	A0A101DEQ1_ARCFL	UniRef90_A0A101DEQ1 Uncharacterized protein n=3 Tax=Archaeoglobus fulgidus TaxID=2234 RepID=A0A101DEQ1_ARCFL	Archaeoglobus fulgidus	TRUE	0.98	580	2.878e-185								Domain of unknown function [PF02593.14]				0
bin.100.orig_c_000000000231_53	bin.100.orig	c_000000000231	53	54096	55844	-1	A		afg:AFULGI_00023770 PAS domain protein S-box	TRUE	0.71	831	8.847e-267	O28171_ARCFU	UniRef90_O28171 Signal-transducing histidine kinase n=4 Tax=Archaeoglobus fulgidus TaxID=2234 RepID=O28171_ARCFU	Archaeoglobus fulgidus	TRUE	0.71	831	2.822e-266								Histidine kinase-, DNA gyrase B-, and HSP90-like ATPase [PF02518.26]; PAS fold [PF00989.25]; PAS fold [PF08447.12]; PAS fold [PF08448.10]; PAS domain [PF13426.7]; PAS domain [PF14598.6]; GHKL domain [PF14501.6]; Archaeal 4TM region of histidine kinase [PF16926.5]				0
bin.100.orig_c_000000000231_54	bin.100.orig	c_000000000231	54	55918	56643	1	A	K09125	afg:AFULGI_00023780 putative integral membrane protein; K09125	TRUE	0.913	462	1.712e-145	A0A117KUM7_ARCFL	UniRef90_A0A117KUM7 Probable queuosine precursor transporter n=3 Tax=Archaeoglobus fulgidus TaxID=2234 RepID=A0A117KUM7_ARCFL	Archaeoglobus fulgidus	TRUE	0.913	462	5.459e-145								Putative vitamin uptake transporter [PF02592.15]				0
bin.100.orig_c_000000000231_55	bin.100.orig	c_000000000231	55	56629	57270	-1	A	K05595	afg:AFULGI_00023790 membrane protein, MarC family; K05595	TRUE	0.855	379	2.638e-117	Y2111_ARCFU	UniRef90_O28169 UPF0056 membrane protein AF_2111 n=4 Tax=Archaeoglobus fulgidus TaxID=2234 RepID=Y2111_ARCFU	Archaeoglobus fulgidus	TRUE	0.855	379	8.415e-117								MarC family integral membrane protein [PF01914.17]				0
bin.100.orig_c_000000000231_56	bin.100.orig	c_000000000231	56	57273	58208	-1	A	K00549	afu:AF_2112 5-methyltetrahydropteroyltriglutamate-homocysteine methyltransferase (metE); K00549	TRUE	0.865	559	6.898e-178	A0A075WH40_ARCFL	UniRef90_A0A075WH40 Methionine synthase II (Cobalamin-independent) n=3 Tax=Archaeoglobus fulgidus TaxID=2234 RepID=A0A075WH40_ARCFL	Archaeoglobus fulgidus	TRUE	0.865	559	2.2e-177								Cobalamin-independent synthase, Catalytic domain [PF01717.18]				0
bin.100.orig_c_000000000231_57	bin.100.orig	c_000000000231	57	58210	58512	-1	C		afu:AF_2113 predicted coding region AF_2113	FALSE	0.818	171	3.069e-47	Y2113_ARCFU	UniRef90_O28167 Uncharacterized protein AF_2113 n=3 Tax=Archaeoglobus fulgidus TaxID=2234 RepID=Y2113_ARCFU	Archaeoglobus fulgidus	FALSE	0.818	171	9.79e-47												0
bin.100.orig_c_000000000231_58	bin.100.orig	c_000000000231	58	58555	59373	-1	A		afu:AF_2114 predicted coding region AF_2114	TRUE	0.697	381	5.909e-117	Y2114_ARCFU	UniRef90_O28166 Uncharacterized protein AF_2114 n=3 Tax=Archaeoglobus fulgidus TaxID=2234 RepID=Y2114_ARCFU	Archaeoglobus fulgidus	TRUE	0.697	381	1.885e-116												0
bin.100.orig_c_000000000231_59	bin.100.orig	c_000000000231	59	59370	60332	-1	A		afg:AFULGI_00023830 Glycosyltransferase, probably involved in cell wall biogenesis	TRUE	0.856	569	5.435e-181	A0A075WFF3_ARCFL	UniRef90_A0A075WFF3 Glycosyltransferase, probably involved in cell wall biogenesis n=3 Tax=Archaeoglobus fulgidus TaxID=2234 RepID=A0A075WFF3_ARCFL	Archaeoglobus fulgidus	TRUE	0.856	569	1.734e-180								Glycosyltransferase like family 2 [PF13641.6]; Glycosyl transferase family group 2 [PF13632.6]; Cellulose synthase [PF03552.14]	GT2 cellulose synthase (EC 2.4.1.12); chitin synthase (EC 2.4.1.16); dolichyl-phosphate beta-D-mannosyltransferase (EC 2.4.1.83); dolichyl-phosphate beta-glucosyltransferase (EC 2.4.1.117); N-acetylglucosaminyltransferase (EC 2.4.1.-); N-acetylgalactosaminyltransferase (EC 2.4.1.-); hyaluronan synthase (EC 2.4.1.212); chitin oligosaccharide synthase (EC 2.4.1.-); beta-1,3-glucan synthase (EC 2.4.…			0
bin.100.orig_c_000000000231_60	bin.100.orig	c_000000000231	60	60329	61744	-1	A	K02434	afg:AFULGI_00023840 aspartyl/glutamyl-tRNA(Asn/Gln) amidotransferase, B subunit; K02434	TRUE	0.922	910	5.037e-296	GATB_ARCFU	UniRef90_O28164 Aspartyl/glutamyl-tRNA(Asn/Gln) amidotransferase subunit B n=3 Tax=Archaeoglobus fulgidus TaxID=2234 RepID=GATB_ARCFU	Archaeoglobus fulgidus	TRUE	0.922	910	1.606e-295								GatB/GatE catalytic domain [PF02934.15]; GatB domain [PF02637.18]				0
bin.100.orig_c_000000000231_61	bin.100.orig	c_000000000231	61	61784	62671	1	A	K01247	afu:AF_2117 3-methyladenine DNA glycosylase (alkA); K01247	TRUE	0.81	492	6.043e-155	A0A075WH44_ARCFL	UniRef90_A0A075WH44 3-methyladenine DNA glycosylase/8-oxoguanine DNA glycosylase n=7 Tax=Archaeoglobus fulgidus TaxID=2234 RepID=A0A075WH44_ARCFL	Archaeoglobus fulgidus	TRUE	0.81	492	1.927e-154								HhH-GPD superfamily base excision DNA repair protein [PF00730.25]				0
bin.100.orig_c_000000000231_62	bin.100.orig	c_000000000231	62	62671	63225	1	C		afu:AF_2118 inosine monophosphate dehydrogenase (guaB-2)	FALSE	0.797	301	9.015e-91	A0A101DEM5_ARCFL	UniRef90_A0A101DEM5 Inosine monophosphate dehydrogenase (GuaB-2) n=3 Tax=Archaeoglobus fulgidus TaxID=2234 RepID=A0A101DEM5_ARCFL	Archaeoglobus fulgidus	FALSE	0.797	301	2.875e-90								Helix-turn-helix [PF01381.22]; CBS domain [PF00571.28]; Helix-turn-helix domain [PF12844.7]; Antitoxin component of bacterial toxin-antitoxin system, MqsA [PF15731.5]; Helix-turn-helix domain [PF13560.6]; Helix-turn-helix domain [PF13744.6]				0
bin.100.orig_c_000000000231_63	bin.100.orig	c_000000000231	63	63267	64877	-1	A		afg:AFULGI_00010590 putative symporter	TRUE	0.882	985	1.041e-320	A0A075WDR8_ARCFL	UniRef90_A0A075WDR8 Putative symporter n=3 Tax=Archaeoglobus fulgidus TaxID=2234 RepID=A0A075WDR8_ARCFL	Archaeoglobus fulgidus	TRUE	0.882	985	3.321e-320								Sodium:solute symporter family [PF00474.17]				0
bin.100.orig_c_000000000231_64	bin.100.orig	c_000000000231	64	64877	65095	-1	C		afg:AFULGI_00010600 hypothetical protein	FALSE	0.888	136	1.323e-35	A0A497RIR9_9EURY	UniRef90_A0A497RIR9 Uncharacterized protein n=1 Tax=Archaeoglobales archaeon TaxID=2250258 RepID=A0A497RIR9_9EURY	Archaeoglobales archaeon	FALSE	0.958	145	1.539e-38												0
bin.100.orig_c_000000000231_65	bin.100.orig	c_000000000231	65	65239	67041	1	A	K07182	afg:AFULGI_00010610 putative signal-transduction protein; K07182	TRUE	0.849	1055	0	O29291_ARCFU	UniRef90_O29291 Uncharacterized protein n=3 Tax=Archaeoglobus fulgidus TaxID=2234 RepID=O29291_ARCFU	Archaeoglobus fulgidus	TRUE	0.849	1055	0								Putative nucleotidyltransferase substrate binding domain [PF10335.9]; Putative nucleotidyltransferase DUF294 [PF03445.13]; Cyclic nucleotide-binding domain [PF00027.29]; CBS domain [PF00571.28]				0
bin.100.orig_c_000000000231_66	bin.100.orig	c_000000000231	66	67041	67658	1	A	K02342	afg:AFULGI_00010620 exonuclease, DNA polymerase III, epsilon subunit family; K02342	TRUE	0.868	371	9.955e-115	A0A101E1T4_ARCFL	UniRef90_A0A101E1T4 DNA polymerase III, subunit epsilon (DnaQ) n=3 Tax=Archaeoglobus fulgidus TaxID=2234 RepID=A0A101E1T4_ARCFL	Archaeoglobus fulgidus	TRUE	0.868	371	3.175e-114								Exonuclease [PF00929.24]		sp|P04536|EXOD_BPT4 Exodeoxyribonuclease; Xu	Xu	0
bin.100.orig_c_000000000231_67	bin.100.orig	c_000000000231	67	67765	69075	1	A		afg:AFULGI_00010630 putative acyl-CoA transferase/carnitine dehydratase	TRUE	0.98	903	2.091e-294	O29289_ARCFU	UniRef90_O29289 Bile acid-inducible operon protein F (BaiF-1) n=4 Tax=Archaeoglobus fulgidus TaxID=2234 RepID=O29289_ARCFU	Archaeoglobus fulgidus	TRUE	0.98	903	6.67e-294								CoA-transferase family III [PF02515.17]				0
bin.100.orig_c_000000000231_68	bin.100.orig	c_000000000231	68	69085	70437	1	A		afg:AFULGI_00010640 putative acyl-CoA transferase/carnitine dehydratase	TRUE	0.955	904	1.14e-294	O29288_ARCFU	UniRef90_O29288 Bile acid-inducible operon protein F (BaiF-2) n=3 Tax=Archaeoglobus fulgidus TaxID=2234 RepID=O29288_ARCFU	Archaeoglobus fulgidus	TRUE	0.953	903	1.282e-293								CoA-transferase family III [PF02515.17]				0
bin.100.orig_c_000000000231_69	bin.100.orig	c_000000000231	69	70465	72384	1	A	K01895	afg:AFULGI_00010650 Acyl-coenzyme A synthetase/AMP-(fatty) acid ligase; K01895	TRUE	0.965	1299	0	O29287_ARCFU	UniRef90_O29287 Acetyl-CoA synthetase (Acs-4) n=5 Tax=Archaeoglobus fulgidus TaxID=2234 RepID=O29287_ARCFU	Archaeoglobus fulgidus	TRUE	0.964	1298	0								AMP-binding enzyme [PF00501.28]; AMP-binding enzyme C-terminal domain [PF13193.6]; Acetyl-coenzyme A synthetase N-terminus [PF16177.5]				0
bin.100.orig_c_000000000231_70	bin.100.orig	c_000000000231	70	72389	74044	1	A	K08295	afg:AFULGI_00010660 Acyl-coenzyme A synthetase/AMP-(fatty) acid ligase; K08295	TRUE	0.942	1090	0	O29286_ARCFU	UniRef90_O29286 Acetyl-CoA synthetase (Acs-5) n=3 Tax=Archaeoglobus fulgidus TaxID=2234 RepID=O29286_ARCFU	Archaeoglobus fulgidus	TRUE	0.942	1090	0								AMP-binding enzyme [PF00501.28]; AMP-binding enzyme C-terminal domain [PF13193.6]				0
bin.100.orig_c_000000000231_71	bin.100.orig	c_000000000231	71	74082	74714	-1	C	K02194	afg:AFULGI_00010740 ABC-type transport system involved in cytochrome c biogenesis, permease component; K02194	FALSE	0.763	328	1.063e-99	O29279_ARCFU	UniRef90_O29279 Uncharacterized protein n=3 Tax=Archaeoglobus fulgidus TaxID=2234 RepID=O29279_ARCFU	Archaeoglobus fulgidus	FALSE	0.763	328	3.389e-99								CcmB protein [PF03379.13]				0
bin.100.orig_c_000000000231_72	bin.100.orig	c_000000000231	72	74701	75354	-1	C	K02193	afu:AF_0984 ABC transporter, ATP-binding protein; K02193	FALSE	0.76	337	1.039e-102	A0A124FBI5_ARCFL	UniRef90_A0A124FBI5 ABC transporter, ATP-binding protein n=3 Tax=Archaeoglobus fulgidus TaxID=2234 RepID=A0A124FBI5_ARCFL	Archaeoglobus fulgidus	FALSE	0.76	337	3.315e-102								ABC transporter [PF00005.27]				0
bin.100.orig_c_000000000231_73	bin.100.orig	c_000000000231	73	75357	75896	-1	C	K01693	afg:AFULGI_00010760 Imidazoleglycerol-phosphate dehydratase; K01693	FALSE	0.827	307	4.587e-93	HIS7_ARCFU	UniRef90_O29277 Imidazoleglycerol-phosphate dehydratase n=3 Tax=Archaeoglobus fulgidus TaxID=2234 RepID=HIS7_ARCFU	Archaeoglobus fulgidus	FALSE	0.826	307	2.006e-92								Imidazoleglycerol-phosphate dehydratase [PF00475.18]				0
bin.100.orig_c_000000000231_74	bin.100.orig	c_000000000231	74	75883	76599	-1	A	K01814	afu:AF_0986 phosphoribosylformimino-5-aminoimidazole carboxamide ribotide isomerase (hisA-2); K01814	TRUE	0.811	398	1.645e-123	HIS4_ARCFU	UniRef90_O29276 1-(5-phosphoribosyl)-5-[(5-phosphoribosylamino)methylideneamino] imidazole-4-carboxamide isomerase n=6 Tax=Archaeoglobus fulgidus TaxID=2234 RepID=HIS4_ARCFU	Archaeoglobus fulgidus	TRUE	0.811	398	5.246e-123								Histidine biosynthesis protein [PF00977.21]				0
bin.100.orig_c_000000000231_75	bin.100.orig	c_000000000231	75	76637	77029	-1	C		afg:AFULGI_00010780 Universal stress protein UspA	FALSE	0.883	241	4.839e-71	A0A101DZ84_ARCFL	UniRef90_A0A101DZ84 Usp domain-containing protein n=4 Tax=Archaeoglobus fulgidus TaxID=2234 RepID=A0A101DZ84_ARCFL	Archaeoglobus fulgidus	FALSE	0.876	239	7.487e-70								Universal stress protein family [PF00582.26]				0
bin.100.orig_c_000000000231_76	bin.100.orig	c_000000000231	76	77032	77736	-1	A	K01996	afg:AFULGI_00010790 ABC-type branched-chain amino acid transport system, ATPase component; K01996	TRUE	0.915	450	2.165e-141	A0A075WDT6_ARCFL	UniRef90_A0A075WDT6 ABC-type branched-chain amino acid transport system, ATPase component n=1 Tax=Archaeoglobus fulgidus DSM 8774 TaxID=1344584 RepID=A0A075WDT6_ARCFL	Archaeoglobus fulgidus DSM 8774	TRUE	0.915	450	6.907e-141								ABC transporter [PF00005.27]				0
bin.100.orig_c_000000000231_77	bin.100.orig	c_000000000231	77	77741	78475	-1	A	K01995	afg:AFULGI_00010800 ABC-type branched-chain amino acid transport system, ATPase component; K01995	TRUE	0.895	453	2.026e-142	A0A075WJU5_ARCFL	UniRef90_A0A075WJU5 ABC-type branched-chain amino acid transport system, ATPase component n=1 Tax=Archaeoglobus fulgidus DSM 8774 TaxID=1344584 RepID=A0A075WJU5_ARCFL	Archaeoglobus fulgidus DSM 8774	TRUE	0.895	453	6.463e-142								ABC transporter [PF00005.27]				0
bin.100.orig_c_000000000231_78	bin.100.orig	c_000000000231	78	78480	79463	-1	A	K01998	afg:AFULGI_00010810 ABC-type branched-chain amino acid transport system, permease component; K01998	TRUE	0.866	589	5.758e-188	A0A075WFH7_ARCFL	UniRef90_A0A075WFH7 ABC-type branched-chain amino acid transport system, permease component n=1 Tax=Archaeoglobus fulgidus DSM 8774 TaxID=1344584 RepID=A0A075WFH7_ARCFL	Archaeoglobus fulgidus DSM 8774	TRUE	0.866	589	1.836e-187								Branched-chain amino acid transport system / permease component [PF02653.16]				0
bin.100.orig_c_000000000231_79	bin.100.orig	c_000000000231	79	79464	80354	-1	A	K01997	afg:AFULGI_00010820 Branched-chain amino acid ABC-type transport system, permease component; K01997	TRUE	0.874	539	4.501e-171	A0A075WBR6_ARCFL	UniRef90_A0A075WBR6 Branched-chain amino acid ABC-type transport system, permease component n=1 Tax=Archaeoglobus fulgidus DSM 8774 TaxID=1344584 RepID=A0A075WBR6_ARCFL	Archaeoglobus fulgidus DSM 8774	TRUE	0.874	539	1.436e-170								Branched-chain amino acid transport system / permease component [PF02653.16]				0
bin.100.orig_c_000000000231_80	bin.100.orig	c_000000000231	80	80392	81723	-1	A	K01999	afg:AFULGI_00010830 ABC-type branched-chain amino acid transport system, periplasmic component; K01999	TRUE	0.916	833	6.511e-270	A0A075WCX3_ARCFL	UniRef90_A0A075WCX3 ABC-type branched-chain amino acid transport system, periplasmic component n=1 Tax=Archaeoglobus fulgidus DSM 8774 TaxID=1344584 RepID=A0A075WCX3_ARCFL	Archaeoglobus fulgidus DSM 8774	TRUE	0.916	833	2.077e-269								Periplasmic binding protein [PF13458.6]; Periplasmic binding protein domain [PF13433.6]				0
bin.100.orig_c_000000000231_81	bin.100.orig	c_000000000231	81	81787	82977	-1	A		afg:AFULGI_00010840 putative acyl-CoA transferase/carnitine dehydratase	TRUE	0.919	762	1.657e-246	A0A0F7IE84_9EURY	UniRef90_A0A0F7IE84 Putative acyl-CoA transferases/carnitine dehydratase n=1 Tax=Geoglobus ahangari TaxID=113653 RepID=A0A0F7IE84_9EURY	Geoglobus ahangari	TRUE	0.836	685	3.431e-219								CoA-transferase family III [PF02515.17]				0
bin.100.orig_c_000000000231_82	bin.100.orig	c_000000000231	82	82982	84169	-1	A	K00252	afg:AFULGI_00010850 Acyl-CoA dehydrogenase; K00252	TRUE	0.916	758	6.934e-245	O29271_ARCFU	UniRef90_O29271 Glutaryl-CoA dehydrogenase (GcdH) n=3 Tax=Archaeoglobus fulgidus TaxID=2234 RepID=O29271_ARCFU	Archaeoglobus fulgidus	TRUE	0.915	757	4.153e-244								Acyl-CoA dehydrogenase, C-terminal domain [PF00441.24]; Acyl-CoA dehydrogenase, N-terminal domain [PF02771.16]; Acyl-CoA dehydrogenase, middle domain [PF02770.19]				0
bin.100.orig_c_000000000231_83	bin.100.orig	c_000000000231	83	84440	85249	1	A		afg:AFULGI_00010860 hypothetical protein	TRUE	0.775	427	9.536e-133	O29270_ARCFU	UniRef90_O29270 Uncharacterized protein n=4 Tax=Archaeoglobus fulgidus TaxID=2234 RepID=O29270_ARCFU	Archaeoglobus fulgidus	TRUE	0.77	424	3.783e-131												0
bin.100.orig_c_000000000231_84	bin.100.orig	c_000000000231	84	85686	87242	1	C		ast:Asulf_01766 hypothetical protein	FALSE	0.34	280	4.435e-78	A0A497RCB2_9EURY	UniRef90_A0A497RCB2 Uncharacterized protein (Fragment) n=1 Tax=Archaeoglobales archaeon TaxID=2250258 RepID=A0A497RCB2_9EURY	Archaeoglobales archaeon	FALSE	0.372	312	2.477e-88								CHASE4 domain [PF05228.13]; Histidine kinase-, DNA gyrase B-, and HSP90-like ATPase [PF02518.26]; GHKL domain [PF14501.6]				0
bin.100.orig_c_000000000231_85	bin.100.orig	c_000000000231	85	87282	88295	-1	A	K04483	afg:AFULGI_00010870 DNA repair and recombination protein RadA; K04483	TRUE	0.923	653	8.516e-210	RADA_ARCFU	UniRef90_O29269 DNA repair and recombination protein RadA n=3 Tax=Archaeoglobus fulgidus TaxID=2234 RepID=RADA_ARCFU	Archaeoglobus fulgidus	TRUE	0.923	653	2.716e-209								Rad51 [PF08423.11]; recA bacterial DNA recombination protein [PF00154.21]; Helix-hairpin-helix domain [PF14520.6]; KaiC [PF06745.13]; AAA domain [PF13481.6]; Pathogenicity locus [PF11731.8]; Helix-hairpin-helix motif [PF12826.7]		sp|O29269|RADA_ARCFU DNA repair and recombination protein RadA; XhXr	Xr;Xh	0
bin.100.orig_c_000000000231_86	bin.100.orig	c_000000000231	86	88352	88867	1	C	K06950	afg:AFULGI_00010880 putative HD superfamily hydrolase; K06950	FALSE	0.825	293	3.704e-88	A0A101DC10_ARCFL	UniRef90_A0A101DC10 HD domain-containing protein n=3 Tax=Archaeoglobus fulgidus TaxID=2234 RepID=A0A101DC10_ARCFL	Archaeoglobus fulgidus	FALSE	0.825	293	1.181e-87								HD domain [PF01966.22]		sp|Q5UR59|YL803_MIMIV Uncharacterized protein L803; Xu	Xu	0
bin.100.orig_c_000000000231_87	bin.100.orig	c_000000000231	87	88844	90799	-1	A	K07333	afg:AFULGI_00010890 Flp pilus assembly protein TadC; K07333	TRUE	0.872	1179	0	A0A101DBZ1_ARCFL	UniRef90_A0A101DBZ1 Uncharacterized protein n=3 Tax=Archaeoglobus fulgidus TaxID=2234 RepID=A0A101DBZ1_ARCFL	Archaeoglobus fulgidus	TRUE	0.872	1179	0												0
bin.100.orig_c_000000000231_88	bin.100.orig	c_000000000231	88	90801	90959	-1	C	K07332	afg:AFULGI_00010900 Type IV secretory pathway, VirB11 component; K07332	FALSE	0.899	93	4.901e-21	O29266_ARCFU	UniRef90_O29266 Type II secretion system protein (GspE-3) n=4 Tax=Archaeoglobus fulgidus TaxID=2234 RepID=O29266_ARCFU	Archaeoglobus fulgidus	FALSE	0.899	93	1.563e-20												0
bin.100.orig_c_000000000261_1	bin.100.orig	c_000000000261	1	53	718	-1	E																									0
bin.100.orig_c_000000000261_2	bin.100.orig	c_000000000261	2	1018	1392	1	C		ast:Asulf_01149 hypothetical protein	FALSE	0.695	172	2.709e-47	N0BBZ9_9EURY	UniRef90_N0BBZ9 Uncharacterized protein n=1 Tax=Archaeoglobus sulfaticallidus PM70-1 TaxID=387631 RepID=N0BBZ9_9EURY	Archaeoglobus sulfaticallidus PM70-1	FALSE	0.695	172	8.64e-47												0
bin.100.orig_c_000000000261_3	bin.100.orig	c_000000000261	3	1583	3097	-1	A		afu:AF_2258 multidrug resistance protein	TRUE	0.866	907	2.088e-294	A0A101DD35_ARCFL	UniRef90_A0A101DD35 Multidrug resistance protein n=3 Tax=Archaeoglobus fulgidus TaxID=2234 RepID=A0A101DD35_ARCFL	Archaeoglobus fulgidus	TRUE	0.866	907	6.661e-294								Fungal trichothecene efflux pump (TRI12) [PF06609.13]; Major Facilitator Superfamily [PF07690.16]; Sugar (and other) transporter [PF00083.24]				0
bin.100.orig_c_000000000261_4	bin.100.orig	c_000000000261	4	3130	4392	-1	A	K06932	afu:AF_2259 conserved hypothetical protein; K06932	TRUE	0.867	756	5.661e-244	TIAS_ARCFU	UniRef90_O28025 tRNA(Ile2) 2-agmatinylcytidine synthetase TiaS n=5 Tax=Archaeoglobus fulgidus TaxID=2234 RepID=TIAS_ARCFU	Archaeoglobus fulgidus	TRUE	0.867	756	1.806e-243								Domain of unknown function (DUF1743) [PF08489.11]				0
bin.100.orig_c_000000000261_5	bin.100.orig	c_000000000261	5	4370	4960	-1	C	K07477	afu:AF_2260 conserved hypothetical protein; K07477	FALSE	0.811	329	4.059e-100	O28024_ARCFU	UniRef90_O28024 Uncharacterized protein n=5 Tax=Archaeoglobus fulgidus TaxID=2234 RepID=O28024_ARCFU	Archaeoglobus fulgidus	FALSE	0.811	329	1.295e-99								Translin family [PF01997.16]				0
bin.100.orig_c_000000000261_6	bin.100.orig	c_000000000261	6	4957	5850	-1	A	K15449	afu:AF_2261 conserved hypothetical protein; K15449	TRUE	0.906	564	1.124e-179	A0A075WNV9_ARCFL	UniRef90_A0A075WNV9 S-adenosyl-L-methionine-dependent tRNA 4-demethylwyosine synthase n=3 Tax=Archaeoglobus fulgidus TaxID=2234 RepID=A0A075WNV9_ARCFL	Archaeoglobus fulgidus	TRUE	0.906	564	3.587e-179								Wyosine base formation [PF08608.12]; Radical SAM superfamily [PF04055.21]; 4Fe-4S single cluster domain [PF13353.6]				0
bin.100.orig_c_000000000261_7	bin.100.orig	c_000000000261	7	5981	6727	1	A		afg:AFULGI_00026360 putative hydrolase or acyltransferase (alpha/beta hydrolase superfamily)	TRUE	0.866	445	1.337e-139	O27948_ARCFU	UniRef90_O27948 Carboxylesterase (Est-3) n=3 Tax=Archaeoglobus fulgidus TaxID=2234 RepID=O27948_ARCFU	Archaeoglobus fulgidus	TRUE	0.866	445	4.263e-139	MER0029720	S33	MER0029720 - family S33 unassigned peptidases (Archaeoglobus fulgidus) [S33.UPW]#S33#{peptidase unit: 10-238}~source O27948~	TRUE	0.866	413	4.113e-130	Serine aminopeptidase, S33 [PF12146.8]; Alpha/beta hydrolase family [PF12697.7]; alpha/beta hydrolase fold [PF00561.20]; TAP-like protein [PF08386.10]; Prolyl oligopeptidase family [PF00326.21]; Thioesterase domain [PF00975.20]; BAAT / Acyl-CoA thioester hydrolase C terminal [PF08840.11]		sp|O64252|PRXH_BPMD2 Putative non-heme haloperoxidase; Xh	Xh	0
bin.100.orig_c_000000000261_8	bin.100.orig	c_000000000261	8	6887	7069	-1	C		sta:STHERM_c15460 hypothetical protein	FALSE	0.693	82	3.913e-17	A0A419JDS1_9EURY	UniRef90_A0A419JDS1 Methyltransferase domain-containing protein n=1 Tax=Methanophagales archaeon TaxID=2056316 RepID=A0A419JDS1_9EURY	Methanophagales archaeon	FALSE	0.714	85	1.35e-17												0
bin.100.orig_c_000000000261_9	bin.100.orig	c_000000000261	9	7026	7427	-1	C		sta:STHERM_c15460 hypothetical protein	FALSE	0.714	169	5.138e-46	A0A419JDS1_9EURY	UniRef90_A0A419JDS1 Methyltransferase domain-containing protein n=1 Tax=Methanophagales archaeon TaxID=2056316 RepID=A0A419JDS1_9EURY	Methanophagales archaeon	FALSE	0.725	171	4.633e-46								Methyltransferase domain [PF08241.12]; Methyltransferase domain [PF13847.6]; ubiE/COQ5 methyltransferase family [PF01209.18]; Methyltransferase domain [PF13489.6]; Methyltransferase domain [PF13649.6]; Methyltransferase domain [PF08242.12]; Methionine biosynthesis protein MetW [PF07021.12]; Tellurite resistance protein TehB [PF03848.14]				0
bin.100.orig_c_000000000261_10	bin.100.orig	c_000000000261	10	7460	7648	-1	E																									0
bin.100.orig_c_000000000261_11	bin.100.orig	c_000000000261	11	7682	8491	1	A	K00797	afg:AFULGI_00026340 spermidine synthase; K00797	TRUE	0.866	485	5.292e-153	SPEE_ARCFU	UniRef90_O27950 Polyamine aminopropyltransferase n=5 Tax=Archaeoglobus fulgidus TaxID=2234 RepID=SPEE_ARCFU	Archaeoglobus fulgidus	TRUE	0.866	485	1.688e-152								Spermine/spermidine synthase domain [PF01564.17]; Spermidine synthase tetramerisation domain [PF17284.2]				0
bin.100.orig_c_000000000261_12	bin.100.orig	c_000000000261	12	8482	9600	1	A		afg:AFULGI_00026330 hypothetical protein	TRUE	0.844	651	2.846e-208	O27951_ARCFU	UniRef90_O27951 DUF521 domain-containing protein n=3 Tax=Archaeoglobus fulgidus TaxID=2234 RepID=O27951_ARCFU	Archaeoglobus fulgidus	TRUE	0.844	651	9.077e-208								Protein of unknown function (DUF521) [PF04412.13]				0
bin.100.orig_c_000000000261_13	bin.100.orig	c_000000000261	13	9593	10039	-1	C		afg:AFULGI_00026320 Flavodoxine	FALSE	0.715	213	8.448e-61	Y2332_ARCFU	UniRef90_O27952 Uncharacterized protein AF_2332 n=3 Tax=Archaeoglobus fulgidus TaxID=2234 RepID=Y2332_ARCFU	Archaeoglobus fulgidus	FALSE	0.715	213	2.694e-60								Flavodoxin [PF12682.7]				0
bin.100.orig_c_000000000261_14	bin.100.orig	c_000000000261	14	10086	10364	1	C		afu:AF_2331 conserved hypothetical protein	FALSE	0.825	159	2.751e-43	Y2331_ARCFU	UniRef90_O27953 Uncharacterized protein AF_2331 n=4 Tax=Archaeoglobus fulgidus TaxID=2234 RepID=Y2331_ARCFU	Archaeoglobus fulgidus	FALSE	0.825	159	8.773e-43								AF2331-like [PF14556.6]				0
bin.100.orig_c_000000000261_15	bin.100.orig	c_000000000261	15	10361	10750	1	C		afu:AF_2330 predicted coding region AF_2330	FALSE	0.854	230	2.331e-67	Y2330_ARCFU	UniRef90_O27954 Uncharacterized protein AF_2330 n=3 Tax=Archaeoglobus fulgidus TaxID=2234 RepID=Y2330_ARCFU	Archaeoglobus fulgidus	FALSE	0.854	230	7.435e-67												0
bin.100.orig_c_000000000261_16	bin.100.orig	c_000000000261	16	10745	12112	-1	A	K02433	afu:AF_2329 Glu-tRNA amidotransferase, subunit A (gatA-2); K02433	TRUE	0.896	845	4.754e-274	GATA_ARCFU	UniRef90_O27955 Glutamyl-tRNA(Gln) amidotransferase subunit A n=3 Tax=Archaeoglobus fulgidus TaxID=2234 RepID=GATA_ARCFU	Archaeoglobus fulgidus	TRUE	0.896	845	1.516e-273								Amidase [PF01425.21]				0
bin.100.orig_c_000000000261_17	bin.100.orig	c_000000000261	17	12109	12390	-1	C	K02435	afu:AF_2328 Glu-tRNA amidotransferase, subunit C (gatC); K02435	FALSE	0.853	167	5.163e-46	GATC_ARCFU	UniRef90_O27956 Glutamyl-tRNA(Gln) amidotransferase subunit C n=3 Tax=Archaeoglobus fulgidus TaxID=2234 RepID=GATC_ARCFU	Archaeoglobus fulgidus	FALSE	0.853	167	1.647e-45								Glu-tRNAGln amidotransferase C subunit [PF02686.15]				0
bin.100.orig_c_000000000261_18	bin.100.orig	c_000000000261	18	12461	13270	-1	A	K00014	afg:AFULGI_00026270 Shikimate 5-dehydrogenase; K00014	TRUE	0.843	469	2.968e-147	AROE_ARCFU	UniRef90_O27957 Shikimate dehydrogenase (NADP(+)) n=3 Tax=Archaeoglobus fulgidus TaxID=2234 RepID=AROE_ARCFU	Archaeoglobus fulgidus	TRUE	0.841	467	2.437e-146								Shikimate dehydrogenase substrate binding domain [PF08501.11]; Shikimate / quinate 5-dehydrogenase [PF01488.20]; Shikimate 5'-dehydrogenase C-terminal domain [PF18317.1]; short chain dehydrogenase [PF00106.25]				0
bin.100.orig_c_000000000261_19	bin.100.orig	c_000000000261	19	13368	13778	1	C	K03238	afg:AFULGI_00026260 translation initiation factor aIF-2, beta subunit, putative; K03238	FALSE	0.911	261	6.53e-78	IF2B_ARCFU	UniRef90_O27958 Translation initiation factor 2 subunit beta n=3 Tax=Archaeoglobus fulgidus TaxID=2234 RepID=IF2B_ARCFU	Archaeoglobus fulgidus	FALSE	0.911	261	2.083e-77								Domain found in IF2B/IF5 [PF01873.17]				0
bin.100.orig_c_000000000261_20	bin.100.orig	c_000000000261	20	13778	14071	1	C	K09148	afg:AFULGI_00026250 hypothetical protein; K09148	FALSE	0.858	173	3.979e-48	A0A101E1M2_ARCFL	UniRef90_A0A101E1M2 Uncharacterized protein n=3 Tax=Archaeoglobus fulgidus TaxID=2234 RepID=A0A101E1M2_ARCFL	Archaeoglobus fulgidus	FALSE	0.858	173	1.269e-47								Protein of unknown function (DUF424) [PF04242.13]				0
bin.100.orig_c_000000000261_21	bin.100.orig	c_000000000261	21	14041	15351	1	A	K03500	afu:AF_2324 fmu and fmv protein; K03500	TRUE	0.838	752	3.765e-242	A0A101DFR2_ARCFL	UniRef90_A0A101DFR2 Fmu and fmv protein n=4 Tax=Archaeoglobus fulgidus TaxID=2234 RepID=A0A101DFR2_ARCFL	Archaeoglobus fulgidus	TRUE	0.838	752	1.201e-241								16S rRNA methyltransferase RsmB/F [PF01189.17]; N-terminal domain of 16S rRNA methyltransferase RsmF [PF17125.5]; NusB family [PF01029.18]; ubiE/COQ5 methyltransferase family [PF01209.18]; Methyltransferase domain [PF13847.6]				0
bin.100.orig_c_000000000261_22	bin.100.orig	c_000000000261	22	15331	16023	-1	C	K02233	afu:AF_2323 cobalamin (5'-phosphate) synthase (cobS-2); K02233	FALSE	0.733	338	1.001e-102	COBS2_ARCFU	UniRef90_O27961 Adenosylcobinamide-GDP ribazoletransferase n=3 Tax=Archaeoglobus fulgidus TaxID=2234 RepID=COBS2_ARCFU	Archaeoglobus fulgidus	FALSE	0.733	338	3.193e-102								Cobalamin-5-phosphate synthase [PF02654.15]				0
bin.100.orig_c_000000000261_23	bin.100.orig	c_000000000261	23	16016	16675	-1	A	K00573	afu:AF_2322 L-isoaspartyl protein carboxyl methyltransferase (pcm-2); K00573	TRUE	0.9	413	5.827e-129	PIMT2_ARCFU	UniRef90_O27962 Protein-L-isoaspartate O-methyltransferase 2 n=3 Tax=Archaeoglobus fulgidus TaxID=2234 RepID=PIMT2_ARCFU	Archaeoglobus fulgidus	TRUE	0.9	413	1.858e-128								Protein-L-isoaspartate(D-aspartate) O-methyltransferase (PCMT) [PF01135.19]; Methyltransferase domain [PF13847.6]; O-methyltransferase [PF01596.17]; tRNA methyltransferase complex GCD14 subunit [PF08704.10]; 16S rRNA methyltransferase RsmB/F [PF01189.17]; Ribosomal RNA adenine dimethylase [PF00398.20]; Methyltransferase domain [PF13489.6]; Mycolic acid cyclopropane synthetase [PF02353.20]; Methyl…				0
bin.100.orig_c_000000000261_24	bin.100.orig	c_000000000261	24	16633	17175	-1	C	K19712	afu:AF_2321 conserved hypothetical protein; K19712	FALSE	0.82	306	1.239e-92	A0A101DFS6_ARCFL	UniRef90_A0A101DFS6 NTP_transf_3 domain-containing protein n=3 Tax=Archaeoglobus fulgidus TaxID=2234 RepID=A0A101DFS6_ARCFL	Archaeoglobus fulgidus	FALSE	0.82	306	3.95e-92								MobA-like NTP transferase domain [PF12804.7]				0
bin.100.orig_c_000000000261_25	bin.100.orig	c_000000000261	25	17228	17863	1	A	K02984	afu:AF_2320 SSU ribosomal protein S3AE (rps3AE); K02984	TRUE	0.914	405	2.194e-126	RS3A_ARCFU	UniRef90_O27964 30S ribosomal protein S3Ae n=3 Tax=Archaeoglobus fulgidus TaxID=2234 RepID=RS3A_ARCFU	Archaeoglobus fulgidus	TRUE	0.914	405	6.997e-126								Ribosomal S3Ae family [PF01015.18]				0
bin.100.orig_c_000000000261_26	bin.100.orig	c_000000000261	26	17881	18465	1	A	K02877	afu:AF_2319 LSU ribosomal protein L15E (rpl15E); K02877	TRUE	0.937	383	3.36e-119	RL15E_ARCFU	UniRef90_O27965 50S ribosomal protein L15e n=4 Tax=Euryarchaeota TaxID=28890 RepID=RL15E_ARCFU	Euryarchaeota	TRUE	0.937	383	1.072e-118								Ribosomal L15 [PF00827.17]				0
bin.100.orig_c_000000000261_27	bin.100.orig	c_000000000261	27	18462	18899	1	C	K07581	afu:AF_2318 conserved hypothetical protein; K07581	FALSE	0.876	266	1.656e-79	A0A101DFP6_ARCFL	UniRef90_A0A101DFP6 Uncharacterized protein n=4 Tax=Archaeoglobus fulgidus TaxID=2234 RepID=A0A101DFP6_ARCFL	Archaeoglobus fulgidus	FALSE	0.876	266	5.282e-79								RNA binding [PF01877.17]				0
bin.100.orig_c_000000000261_28	bin.100.orig	c_000000000261	28	18884	19486	1	C	K03539	afu:AF_2317 conserved hypothetical protein; K03539	FALSE	0.851	347	1.785e-106	RNP3_ARCFU	UniRef90_O27967 Ribonuclease P protein component 3 n=3 Tax=Archaeoglobus fulgidus TaxID=2234 RepID=RNP3_ARCFU	Archaeoglobus fulgidus	FALSE	0.851	347	5.694e-106								RNase P subunit p30 [PF01876.16]				0
bin.100.orig_c_000000000261_29	bin.100.orig	c_000000000261	29	19553	21109	1	A	K06937	afu:AF_2316 conserved hypothetical protein; K06937	TRUE	0.959	1046	0	A0A101E1H3_ARCFL	UniRef90_A0A101E1H3 Radical_SAM domain-containing protein n=3 Tax=Archaeoglobus fulgidus TaxID=2234 RepID=A0A101E1H3_ARCFL	Archaeoglobus fulgidus	TRUE	0.959	1046	0								Radical SAM superfamily [PF04055.21]; 4Fe-4S single cluster domain [PF13353.6]; 4Fe-4S single cluster domain [PF13394.6]				0
bin.100.orig_c_000000000261_30	bin.100.orig	c_000000000261	30	21106	21630	1	C	K00952	afu:AF_2315 conserved hypothetical protein; K00952	FALSE	0.938	344	4.769e-106	NADM_ARCFU	UniRef90_O27969 Nicotinamide-nucleotide adenylyltransferase n=3 Tax=Archaeoglobus fulgidus TaxID=2234 RepID=NADM_ARCFU	Archaeoglobus fulgidus	FALSE	0.938	344	1.521e-105								Cytidylyltransferase-like [PF01467.26]		sp|Q55928|NADM_SYNY3 Bifunctional NMN adenylyltransferase/Nudix hydrolase; Xh	Xh	0
bin.100.orig_c_000000000261_31	bin.100.orig	c_000000000261	31	21630	22082	1	C	K00567	afu:AF_2314 methylated-DNA-protein-cysteine methyltransferase (ogt); K00567	FALSE	0.75	231	4.579e-67	OGT_ARCFU	UniRef90_O27970 Methylated-DNA--protein-cysteine methyltransferase n=3 Tax=Archaeoglobus fulgidus TaxID=2234 RepID=OGT_ARCFU	Archaeoglobus fulgidus	FALSE	0.75	231	1.46e-66								6-O-methylguanine DNA methyltransferase, DNA binding domain [PF01035.20]		sp|Q5UNU9|MGMT_MIMIV Probable methylated-DNA--protein-cysteine methyltransferase; Xu	Xu	0
bin.100.orig_c_000000000261_32	bin.100.orig	c_000000000261	32	22060	22515	-1	C		afu:AF_2313 maoC protein (maoC)	FALSE	0.882	279	6.587e-84	A0A075WP21_ARCFL	UniRef90_A0A075WP21 Acyl dehydratase n=3 Tax=Archaeoglobus fulgidus TaxID=2234 RepID=A0A075WP21_ARCFL	Archaeoglobus fulgidus	FALSE	0.882	279	2.101e-83								MaoC like domain [PF01575.19]; N-terminal half of MaoC dehydratase [PF13452.6]				0
bin.100.orig_c_000000000261_33	bin.100.orig	c_000000000261	33	22560	23045	-1	C		afg:AFULGI_00026120 Rubrerythrin	FALSE	0.862	290	2.106e-87	O27972_ARCFU	UniRef90_O27972 Rubrerythrin (Rr4) n=4 Tax=Archaeoglobus fulgidus TaxID=2234 RepID=O27972_ARCFU	Archaeoglobus fulgidus	FALSE	0.862	290	6.718e-87								Rubrerythrin [PF02915.17]				0
bin.100.orig_c_000000000261_34	bin.100.orig	c_000000000261	34	23055	23237	-1	C		afg:AFULGI_00026110 putative transcriptional regulator	FALSE	0.883	113	6.932e-28	A0A101E1U2_ARCFL	UniRef90_A0A101E1U2 HTH marR-type domain-containing protein n=3 Tax=Archaeoglobus fulgidus TaxID=2234 RepID=A0A101E1U2_ARCFL	Archaeoglobus fulgidus	FALSE	0.883	113	2.211e-27												0
bin.100.orig_c_000000000261_35	bin.100.orig	c_000000000261	35	23322	24107	-1	A	K06990	afg:AFULGI_00026100 putative dioxygenase; K06990	TRUE	0.911	499	8.076e-158	Y2310_ARCFU	UniRef90_O27974 MEMO1 family protein AF_2310 n=3 Tax=Archaeoglobus fulgidus TaxID=2234 RepID=Y2310_ARCFU	Archaeoglobus fulgidus	TRUE	0.907	496	1.708e-156								Memo-like protein [PF01875.17]				0
bin.100.orig_c_000000000261_36	bin.100.orig	c_000000000261	36	24183	25433	1	A	K01703	afg:AFULGI_00024710 homoaconitate hydratase family protein/3-isopropylmalate dehydratase, large subunit; K01703	TRUE	0.914	796	9.846e-258	LEUC2_ARCFU	UniRef90_O28084 3-isopropylmalate dehydratase large subunit 2 n=3 Tax=Archaeoglobus fulgidus TaxID=2234 RepID=LEUC2_ARCFU	Archaeoglobus fulgidus	TRUE	0.914	796	3.141e-257								Aconitase family (aconitate hydratase) [PF00330.20]				0
bin.100.orig_c_000000000261_37	bin.100.orig	c_000000000261	37	25430	25795	1	C		afg:AFULGI_00024700 putative metal-dependent protease of the PAD1/JAB1 superfamily	FALSE	0.946	243	8.865e-72	A0A101DD75_ARCFL	UniRef90_A0A101DD75 MPN domain-containing protein n=5 Tax=Archaeoglobus fulgidus TaxID=2234 RepID=A0A101DD75_ARCFL	Archaeoglobus fulgidus	FALSE	0.946	243	2.827e-71	MER0031571	M67B	MER0031571 - JAMM-like protein ({Archaeoglobus}-type) (Archaeoglobus fulgidus) [M67.010]#M67B#{peptidase unit: 1-121}~source AAB89058~	FALSE	0.946	243	2.225e-73	Prokaryotic homologs of the JAB domain [PF14464.6]				0
bin.100.orig_c_000000000261_38	bin.100.orig	c_000000000261	38	25824	27011	1	A		afg:AFULGI_00024690 hypothetical protein	TRUE	0.904	747	4.697e-241	A0A101E1G4_ARCFL	UniRef90_A0A101E1G4 Potassium channel, putative n=3 Tax=Archaeoglobus fulgidus TaxID=2234 RepID=A0A101E1G4_ARCFL	Archaeoglobus fulgidus	TRUE	0.904	747	1.498e-240								TrkA-C domain [PF02080.21]				0
bin.100.orig_c_000000000261_39	bin.100.orig	c_000000000261	39	26989	27696	-1	A	K09733	afg:AFULGI_00024680 hypothetical protein; K09733	TRUE	0.873	428	7.711e-134	MFNB_ARCFU	UniRef90_O28087 (5-formylfuran-3-yl)methyl phosphate synthase n=3 Tax=Archaeoglobus fulgidus TaxID=2234 RepID=MFNB_ARCFU	Archaeoglobus fulgidus	TRUE	0.873	428	2.46e-133								4-HFC-P synthase [PF04476.13]				0
bin.100.orig_c_000000000261_40	bin.100.orig	c_000000000261	40	27768	28676	1	A	K00809	afg:AFULGI_00024670 deoxyhypusine synthase; K00809	TRUE	0.881	553	7.036e-176	DHYS1_ARCFU	UniRef90_O28088 Probable deoxyhypusine synthase 1 n=3 Tax=Archaeoglobus fulgidus TaxID=2234 RepID=DHYS1_ARCFU	Archaeoglobus fulgidus	TRUE	0.881	553	2.244e-175								Deoxyhypusine synthase [PF01916.17]				0
bin.100.orig_c_000000000261_41	bin.100.orig	c_000000000261	41	28716	29267	1	C		afg:AFULGI_00024660 Methyltransferase domain protein	FALSE	0.849	315	1.379e-95	A0A117KLV9_ARCFL	UniRef90_A0A117KLV9 rRNA (Adenine-N6)-methyltransferase, putative n=3 Tax=Archaeoglobus fulgidus TaxID=2234 RepID=A0A117KLV9_ARCFL	Archaeoglobus fulgidus	FALSE	0.849	315	4.399e-95								Methyltransferase domain [PF13847.6]; Methyltransferase domain [PF08241.12]; Protein-L-isoaspartate(D-aspartate) O-methyltransferase (PCMT) [PF01135.19]; Methyltransferase domain [PF13649.6]; Ribosomal RNA adenine dimethylase [PF00398.20]; DREV methyltransferase [PF05219.12]; Methyltransferase domain [PF08242.12]; tRNA methyltransferase complex GCD14 subunit [PF08704.10]; tRNA (Uracil-5-)-methylt…				0
bin.100.orig_c_000000000261_42	bin.100.orig	c_000000000261	42	29274	29459	-1	C		afu:AF_2193 predicted coding region AF_2193	FALSE	0.969	127	8.075e-33	Y2193_ARCFU	UniRef90_O28090 Uncharacterized protein AF_2193 n=6 Tax=Archaeoglobi TaxID=183980 RepID=Y2193_ARCFU	Archaeoglobi	FALSE	0.969	127	2.576e-32								Family of unknown function (DUF5350) [PF17299.2]				0
bin.100.orig_c_000000000261_43	bin.100.orig	c_000000000261	43	29482	30990	-1	A	K02198	afu:AF_2192 cytochrome C-type biogenesis protein (nrfE); K02198	TRUE	0.77	788	2.704e-253	A0A117KUX6_ARCFL	UniRef90_A0A117KUX6 Cytochrome C-type biogenesis protein (NrfE) n=4 Tax=Archaeoglobus fulgidus TaxID=2234 RepID=A0A117KUX6_ARCFL	Archaeoglobus fulgidus	TRUE	0.77	788	8.623e-253								Cytochrome C assembly protein [PF01578.20]; Cytochrome c-type biogenesis protein CcmF C-terminal [PF16327.5]				0
bin.100.orig_c_000000000261_44	bin.100.orig	c_000000000261	44	30991	31320	-1	C	K02197	afg:AFULGI_00024630 Cytochrome c-type biogenesis protein CcmE; K02197	FALSE	0.845	193	9.698e-55	Y2191_ARCFU	UniRef90_O28092 Uncharacterized protein AF_2191 n=3 Tax=Archaeoglobus fulgidus TaxID=2234 RepID=Y2191_ARCFU	Archaeoglobus fulgidus	FALSE	0.845	193	3.093e-54								CcmE [PF03100.15]				0
bin.100.orig_c_000000000261_45	bin.100.orig	c_000000000261	45	31568	31813	1	C	K03117	afg:AFULGI_00008640 Sec-independent protein secretion pathway component; K03117	FALSE	0.853	145	7.551e-39	A0A101DE46_ARCFL	UniRef90_A0A101DE46 Uncharacterized protein n=3 Tax=Archaeoglobus fulgidus TaxID=2234 RepID=A0A101DE46_ARCFL	Archaeoglobus fulgidus	FALSE	0.853	145	2.409e-38								mttA/Hcf106 family [PF02416.16]				0
bin.100.orig_c_000000000261_46	bin.100.orig	c_000000000261	46	31805	32386	-1	A	K06874	afg:AFULGI_00008630 ZPR1-related protein zinc finger protein; K06874	TRUE	0.908	368	7.058e-114	A0A101DE24_ARCFL	UniRef90_A0A101DE24 Zpr1 domain-containing protein n=3 Tax=Archaeoglobus fulgidus TaxID=2234 RepID=A0A101DE24_ARCFL	Archaeoglobus fulgidus	TRUE	0.908	368	2.251e-113								ZPR1 zinc-finger domain [PF03367.13]				0
bin.100.orig_c_000000000261_47	bin.100.orig	c_000000000261	47	32383	32751	-1	C	K09152	afg:AFULGI_00008620 hypothetical protein; K09152	FALSE	0.913	235	3.761e-69	A0A117KUX0_ARCFL	UniRef90_A0A117KUX0 Uncharacterized protein n=3 Tax=Archaeoglobus fulgidus TaxID=2234 RepID=A0A117KUX0_ARCFL	Archaeoglobus fulgidus	FALSE	0.913	235	1.2e-68								Cell division protein SepF [PF04472.12]				0
bin.100.orig_c_000000000261_48	bin.100.orig	c_000000000261	48	32809	33744	-1	A	K07566	afg:AFULGI_00008610 Sua5/YciO/YrdC/YwlC family protein; K07566	TRUE	0.749	474	3.367e-148	A0A075WCF6_ARCFL	UniRef90_A0A075WCF6 Threonylcarbamoyl-AMP synthase n=3 Tax=Archaeoglobus fulgidus TaxID=2234 RepID=A0A075WCF6_ARCFL	Archaeoglobus fulgidus	TRUE	0.749	474	1.074e-147								Telomere recombination [PF01300.18]; Putative GTP-binding controlling metal-binding [PF03481.13]				0
bin.100.orig_c_000000000261_49	bin.100.orig	c_000000000261	49	33824	34762	1	A	K07466	afg:AFULGI_00008600 Single-stranded DNA-binding protein replication protein A (RPA), large (70 kD) subunit; K07466	TRUE	0.872	567	2.487e-180	A0A075WBA2_ARCFL	UniRef90_A0A075WBA2 Single-stranded DNA-binding protein replication protein A (RPA), large (70 kD) subunit n=3 Tax=Archaeoglobus fulgidus TaxID=2234 RepID=A0A075WBA2_ARCFL	Archaeoglobus fulgidus	TRUE	0.872	567	7.932e-180												0
bin.100.orig_c_000000000261_50	bin.100.orig	c_000000000261	50	34762	35454	1	A	K09746	afg:AFULGI_00008590 hypothetical protein; K09746	TRUE	0.806	379	5.808e-117	O29479_ARCFU	UniRef90_O29479 Uncharacterized protein n=3 Tax=Archaeoglobus fulgidus TaxID=2234 RepID=O29479_ARCFU	Archaeoglobus fulgidus	TRUE	0.796	374	1.529e-114												0
bin.100.orig_c_000000000261_51	bin.100.orig	c_000000000261	51	35451	36371	-1	A		afg:AFULGI_00008580 hypothetical protein	TRUE	0.83	526	3.212e-166	A0A117KM78_ARCFL	UniRef90_A0A117KM78 Uncharacterized protein n=3 Tax=Archaeoglobus fulgidus TaxID=2234 RepID=A0A117KM78_ARCFL	Archaeoglobus fulgidus	TRUE	0.83	526	1.024e-165								Protein of unknown function (DUF1152) [PF06626.12]				0
bin.100.orig_c_000000000261_52	bin.100.orig	c_000000000261	52	36373	36639	-1	C	K03236	afg:AFULGI_00008570 eukaryotic/archaeal initiation factor 1A; K03236	FALSE	1	192	4.76e-55	IF1A_ARCFU	UniRef90_O29481 Translation initiation factor 1A n=4 Tax=Archaeoglobus fulgidus TaxID=2234 RepID=IF1A_ARCFU	Archaeoglobus fulgidus	FALSE	1	191	5.379e-54								Translation initiation factor 1A / IF-1 [PF01176.19]				0
bin.100.orig_c_000000000261_53	bin.100.orig	c_000000000261	53	36663	37634	-1	A	K01866	afg:AFULGI_00008560 tyrosyl-tRNA synthetase; K01866	TRUE	0.913	616	3.244e-197	SYY_ARCFU	UniRef90_O29482 Tyrosine--tRNA ligase n=3 Tax=Archaeoglobus fulgidus TaxID=2234 RepID=SYY_ARCFU	Archaeoglobus fulgidus	TRUE	0.913	616	1.035e-196								tRNA synthetases class I (W and Y) [PF00579.25]		sp|F4HWL4|SYYC2_ARATH Tyrosine--tRNA ligase 2, cytoplasmic; Xh	Xh	0
bin.100.orig_c_000000000261_54	bin.100.orig	c_000000000261	54	37775	38533	1	A		afg:AFULGI_00008550 RecA-superfamily ATPase implicated in signal transduction	TRUE	0.826	431	1.869e-134	A0A117KM77_ARCFL	UniRef90_A0A117KM77 KaiC domain-containing protein n=3 Tax=Archaeoglobus fulgidus TaxID=2234 RepID=A0A117KM77_ARCFL	Archaeoglobus fulgidus	TRUE	0.826	431	5.962e-134								KaiC [PF06745.13]				0
bin.100.orig_c_000000000261_55	bin.100.orig	c_000000000261	55	38530	38859	1	C		afg:AFULGI_00008540 hypothetical protein	FALSE	0.834	192	2.503e-54	Y774_ARCFU	UniRef90_O29484 Uncharacterized protein AF_0774 n=3 Tax=Archaeoglobus fulgidus TaxID=2234 RepID=Y774_ARCFU	Archaeoglobus fulgidus	FALSE	0.829	190	2.061e-53												0
bin.100.orig_c_000000000261_56	bin.100.orig	c_000000000261	56	38852	40069	1	A		afg:AFULGI_00008530 hypothetical protein	TRUE	0.673	542	6.771e-170	A0A124F885_ARCFL	UniRef90_A0A124F885 Uncharacterized protein n=2 Tax=Archaeoglobus fulgidus TaxID=2234 RepID=A0A124F885_ARCFL	Archaeoglobus fulgidus	TRUE	0.697	563	6.604e-177												0
bin.100.orig_c_000000000261_57	bin.100.orig	c_000000000261	57	40047	40928	-1	C		afg:AFULGI_00008520 1,4-dihydroxy-2-naphthoate octaprenyltransferase	FALSE	0.51	273	7.352e-79	Y771_ARCFU	UniRef90_O29487 Uncharacterized protein AF_0771 n=2 Tax=Archaeoglobus fulgidus TaxID=2234 RepID=Y771_ARCFU	Archaeoglobus fulgidus	FALSE	0.51	273	2.345e-78								UbiA prenyltransferase family [PF01040.18]				0
bin.100.orig_c_000000000261_58	bin.100.orig	c_000000000261	58	41199	43073	1	A		afg:AFULGI_00008510 PAS domain protein S-box	TRUE	0.765	974	2.752e-315	O29488_ARCFU	UniRef90_O29488 Signal-transducing histidine kinase n=5 Tax=Archaeoglobus fulgidus TaxID=2234 RepID=O29488_ARCFU	Archaeoglobus fulgidus	TRUE	0.802	871	5.385e-279								Histidine kinase-, DNA gyrase B-, and HSP90-like ATPase [PF02518.26]; PAS fold [PF00989.25]; PAS fold [PF08448.10]; PAS domain [PF13426.7]; PAS fold [PF08447.12]				0
bin.100.orig_c_000000000261_59	bin.100.orig	c_000000000261	59	43041	43334	-1	C	K03671	afg:AFULGI_00008500 Thioredoxin domain protein-containing protein; K03671	FALSE	0.759	151	2.691e-40	O29489_ARCFU	UniRef90_O29489 Thioredoxin (Trx-2) n=4 Tax=Archaeoglobus fulgidus TaxID=2234 RepID=O29489_ARCFU	Archaeoglobus fulgidus	FALSE	0.762	147	2.031e-38								Thioredoxin [PF00085.20]; Thioredoxin domain [PF13192.6]; Thioredoxin-like domain [PF13098.6]; Glutaredoxin [PF00462.24]; Thioredoxin-like [PF13899.6]				0
bin.100.orig_c_000000000261_60	bin.100.orig	c_000000000261	60	43331	45103	-1	A	K03243	afg:AFULGI_00008490 translation initiation factor aIF-2/yIF-2; K03243	TRUE	0.908	1114	0	IF2P_ARCFU	UniRef90_O29490 Probable translation initiation factor IF-2 n=3 Tax=Archaeoglobus fulgidus TaxID=2234 RepID=IF2P_ARCFU	Archaeoglobus fulgidus	TRUE	0.905	1110	0								Elongation factor Tu domain 4 [PF14578.6]; Elongation factor Tu GTP binding domain [PF00009.27]; Translation-initiation factor 2 [PF11987.8]		sp|P15170|ERF3A_HUMAN Eukaryotic peptide chain release factor GTP-binding subunit ERF3A; Xh	Xh	0
bin.100.orig_c_000000000261_61	bin.100.orig	c_000000000261	61	45100	45555	-1	C	K00940	afu:AF_0767 nucleoside diphosphate kinase (ndk); K00940	FALSE	0.906	288	6.347e-87	NDK_ARCFU	UniRef90_O29491 Nucleoside diphosphate kinase n=3 Tax=Archaeoglobus fulgidus TaxID=2234 RepID=NDK_ARCFU	Archaeoglobus fulgidus	FALSE	0.906	288	2.025e-86								Nucleoside diphosphate kinase [PF00334.19]		sp|P9WJH7|NDK_MYCTU Nucleoside diphosphate kinase; XhXr	Xr;Xh	0
bin.100.orig_c_000000000261_62	bin.100.orig	c_000000000261	62	45560	45736	-1	C	K02896	afu:AF_0766 LSU ribosomal protein L24E (rpl24E); K02896	FALSE	1	127	5.045e-33	RL24E_ARCFU	UniRef90_O29492 50S ribosomal protein L24e n=3 Tax=Archaeoglobus fulgidus TaxID=2234 RepID=RL24E_ARCFU	Archaeoglobus fulgidus	FALSE	1	127	1.609e-32								Ribosomal protein L24e [PF01246.20]; YHS domain [PF04945.13]				0
bin.100.orig_c_000000000261_63	bin.100.orig	c_000000000261	63	45741	45956	-1	C	K02979	afu:AF_0765 SSU ribosomal protein S28E (rps28E); K02979	FALSE	0.925	140	3.863e-37	RS28_ARCFU	UniRef90_O29493 30S ribosomal protein S28e n=3 Tax=Archaeoglobus fulgidus TaxID=2234 RepID=RS28_ARCFU	Archaeoglobus fulgidus	FALSE	0.925	140	1.232e-36								Ribosomal protein S28e [PF01200.18]				0
bin.100.orig_c_000000000261_64	bin.100.orig	c_000000000261	64	45970	46329	-1	C	K02936	afu:AF_0764 LSU ribosomal protein L7AE (rpl7AE); K02936	FALSE	0.921	231	5.587e-68	RL7A_ARCFU	UniRef90_O29494 50S ribosomal protein L7Ae n=6 Tax=Archaeoglobus fulgidus TaxID=2234 RepID=RL7A_ARCFU	Archaeoglobus fulgidus	FALSE	0.921	231	1.782e-67								Ribosomal protein L7Ae/L30e/S12e/Gadd45 family [PF01248.26]				0
bin.100.orig_c_000000000261_65	bin.100.orig	c_000000000261	65	46466	47056	1	C		afu:AF_0763 predicted coding region AF_0763	FALSE	0.676	252	1.091e-73	Y763_ARCFU	UniRef90_O29495 Uncharacterized protein AF_0763 n=2 Tax=Archaeoglobus fulgidus TaxID=2234 RepID=Y763_ARCFU	Archaeoglobus fulgidus	FALSE	0.676	252	3.48e-73												0
bin.100.orig_c_000000000261_66	bin.100.orig	c_000000000261	66	47047	47538	1	C		afg:AFULGI_00008430 hypothetical protein	FALSE	0.79	266	5.308e-79	Y762_ARCFU	UniRef90_O29496 Uncharacterized protein AF_0762 n=3 Tax=Archaeoglobus fulgidus TaxID=2234 RepID=Y762_ARCFU	Archaeoglobus fulgidus	FALSE	0.79	266	1.693e-78												0
bin.100.orig_c_000000000261_67	bin.100.orig	c_000000000261	67	47526	47849	1	C		afu:AF_0761 predicted coding region AF_0761	FALSE	0.771	171	4.298e-47	Y761_ARCFU	UniRef90_O29497 Uncharacterized protein AF_0761 n=3 Tax=Archaeoglobus fulgidus TaxID=2234 RepID=Y761_ARCFU	Archaeoglobus fulgidus	FALSE	0.771	171	1.371e-46												0
bin.100.orig_c_000000000261_68	bin.100.orig	c_000000000261	68	47830	50634	1	A		afu:AF_0760 predicted coding region AF_0760	TRUE	0.606	1129	0	A0A101DDF2_ARCFL	UniRef90_A0A101DDF2 VWFA domain-containing protein n=3 Tax=Archaeoglobus fulgidus TaxID=2234 RepID=A0A101DDF2_ARCFL	Archaeoglobus fulgidus	TRUE	0.606	1129	0								von Willebrand factor type A domain [PF13519.6]				0
bin.100.orig_c_000000000261_69	bin.100.orig	c_000000000261	69	50615	51403	1	A		afu:AF_0759 predicted coding region AF_0759	TRUE	0.73	388	1.781e-119	Y759_ARCFU	UniRef90_O29499 Uncharacterized protein AF_0759 n=4 Tax=Archaeoglobus fulgidus TaxID=2234 RepID=Y759_ARCFU	Archaeoglobus fulgidus	TRUE	0.73	388	5.68e-119												0
bin.100.orig_c_000000000261_70	bin.100.orig	c_000000000261	70	51400	52332	1	A		afu:AF_0758 predicted coding region AF_0758	TRUE	0.656	402	3.385e-123	Y758_ARCFU	UniRef90_O29500 Uncharacterized protein AF_0758 n=3 Tax=Archaeoglobus fulgidus TaxID=2234 RepID=Y758_ARCFU	Archaeoglobus fulgidus	TRUE	0.656	402	1.08e-122												0
bin.100.orig_c_000000000261_71	bin.100.orig	c_000000000261	71	52327	52845	-1	C	K03136	afu:AF_0757 transcription initiation factor IIE, subunit alpha, putative; K03136	FALSE	0.915	331	1.444e-101	TFE_ARCFU	UniRef90_O29501 Transcription factor E n=3 Tax=Archaeoglobus fulgidus TaxID=2234 RepID=TFE_ARCFU	Archaeoglobus fulgidus	FALSE	0.915	331	4.604e-101								TFIIE alpha subunit [PF02002.17]				0
bin.100.orig_c_000000000261_72	bin.100.orig	c_000000000261	72	52926	53894	-1	A	K15986	afu:AF_0756 exopolyphosphatase (ppx1); K15986	TRUE	0.918	620	9.671e-199	PPAC_ARCFU	UniRef90_O29502 Probable manganese-dependent inorganic pyrophosphatase n=3 Tax=Archaeoglobus fulgidus TaxID=2234 RepID=PPAC_ARCFU	Archaeoglobus fulgidus	TRUE	0.918	620	3.085e-198								DHHA2 domain [PF02833.14]; DHH family [PF01368.20]				0
bin.100.orig_c_000000000261_73	bin.100.orig	c_000000000261	73	54100	56052	1	A		afu:AF_0755 heterodisulfide reductase, subunits E and D, putative	TRUE	0.831	1121	0	O29503_ARCFU	UniRef90_O29503 Heterodisulfide reductase, subunits E and D, putative n=4 Tax=Archaeoglobus fulgidus TaxID=2234 RepID=O29503_ARCFU	Archaeoglobus fulgidus	TRUE	0.831	1121	0								Nitrate reductase gamma subunit [PF02665.14]; Cysteine-rich domain [PF02754.16]; 4Fe-4S dicluster domain [PF13183.6]; 4Fe-4S dicluster domain [PF13237.6]; 4Fe-4S dicluster domain [PF13534.6]				0
bin.100.orig_c_000000000261_74	bin.100.orig	c_000000000261	74	56121	57302	1	A		afg:AFULGI_00008350 hypothetical protein	TRUE	0.658	504	3.803e-157	O29504_ARCFU	UniRef90_O29504 Uncharacterized protein n=3 Tax=Archaeoglobus fulgidus TaxID=2234 RepID=O29504_ARCFU	Archaeoglobus fulgidus	TRUE	0.658	504	1.213e-156												0
bin.100.orig_c_000000000261_75	bin.100.orig	c_000000000261	75	57315	58787	1	A		afg:AFULGI_00008340 hypothetical protein	TRUE	0.817	822	3.779e-265	A0A075WEV5_ARCFL	UniRef90_A0A075WEV5 PMT_2 domain-containing protein n=3 Tax=Archaeoglobus fulgidus TaxID=2234 RepID=A0A075WEV5_ARCFL	Archaeoglobus fulgidus	TRUE	0.817	822	1.205e-264								Dolichyl-phosphate-mannose-protein mannosyltransferase [PF13231.6]	GT39 Dol-P-Man: protein alpha-mannosyltransferase (EC 2.4.1.109) [GT39]; GT83 undecaprenyl phosphate-alpha-L-Ara4N: 4-amino-4-deoxy-beta-L-arabinosyltransferase (EC 2.4.2.43); dodecaprenyl phosphate-beta-galacturonic acid: lipopolysaccharide core alpha-galacturonosyl transferase (EC 2.4.1.-) [GT83]			0
bin.100.orig_c_000000000261_76	bin.100.orig	c_000000000261	76	58840	59097	1	C		afg:AFULGI_00008330 hypothetical protein	FALSE	0.871	153	3.086e-41	Y752_ARCFU	UniRef90_O29506 Uncharacterized protein AF_0752 n=3 Tax=Archaeoglobus fulgidus TaxID=2234 RepID=Y752_ARCFU	Archaeoglobus fulgidus	FALSE	0.871	153	9.842e-41												0
bin.100.orig_c_000000000261_77	bin.100.orig	c_000000000261	77	59089	59595	-1	C	K07254	afg:AFULGI_00008320 Uncharacterized protein; K07254	FALSE	0.906	320	1.125e-97	TRM56_ARCFU	UniRef90_O29507 tRNA (cytidine(56)-2'-O)-methyltransferase n=4 Tax=Archaeoglobus fulgidus TaxID=2234 RepID=TRM56_ARCFU	Archaeoglobus fulgidus	FALSE	0.906	320	3.589e-97								tRNA ribose 2'-O-methyltransferase, aTrm56 [PF01994.16]; SpoU rRNA Methylase family [PF00588.19]				0
bin.100.orig_c_000000000261_78	bin.100.orig	c_000000000261	78	59577	60314	-1	A	K00175	afg:AFULGI_00008310 Pyruvate:ferredoxin oxidoreductase; K00175	TRUE	0.891	457	1.244e-143	A0A117KM26_ARCFL	UniRef90_A0A117KM26 2-oxoacid ferredoxin oxidoreductase, subunit beta (OrB) n=3 Tax=Archaeoglobus fulgidus TaxID=2234 RepID=A0A117KM26_ARCFL	Archaeoglobus fulgidus	TRUE	0.891	457	3.967e-143								Thiamine pyrophosphate enzyme, C-terminal TPP binding domain [PF02775.21]				0
bin.100.orig_c_000000000261_79	bin.100.orig	c_000000000261	79	60302	61921	-1	A	K00174	afu:AF_0749 2-oxoacid ferredoxin oxidoreductase, subunit alpha (orA); K00174	TRUE	0.807	880	2.032e-284	A0A075WB75_ARCFL	UniRef90_A0A075WB75 2-oxoacid:acceptor oxidoreductase, alpha subunit n=3 Tax=Archaeoglobus fulgidus TaxID=2234 RepID=A0A075WB75_ARCFL	Archaeoglobus fulgidus	TRUE	0.806	879	1.666e-283								Pyruvate flavodoxin/ferredoxin oxidoreductase, thiamine diP-bdg [PF01855.19]; Pyruvate ferredoxin/flavodoxin oxidoreductase [PF01558.18]				0
bin.100.orig_c_000000000261_80	bin.100.orig	c_000000000261	80	61908	62807	-1	A		afg:AFULGI_00008290 hypothetical protein	TRUE	0.804	488	2.322e-153	Y748_ARCFU	UniRef90_O29510 Uncharacterized protein AF_0748 n=3 Tax=Archaeoglobus fulgidus TaxID=2234 RepID=Y748_ARCFU	Archaeoglobus fulgidus	TRUE	0.804	488	7.405e-153								Diacylglycerol kinase catalytic domain [PF00781.24]; ATP-NAD kinase [PF01513.21]				0
bin.100.orig_c_000000000261_81	bin.100.orig	c_000000000261	81	62855	63703	1	A	K01778	afg:AFULGI_00008280 diaminopimelate epimerase; K01778	TRUE	0.857	502	1.259e-158	DAPF_ARCFU	UniRef90_O29511 Diaminopimelate epimerase n=3 Tax=Archaeoglobus fulgidus TaxID=2234 RepID=DAPF_ARCFU	Archaeoglobus fulgidus	TRUE	0.857	502	4.014e-158								Diaminopimelate epimerase [PF01678.19]				0
bin.100.orig_c_000000000261_82	bin.100.orig	c_000000000261	82	63693	64424	1	A		afg:AFULGI_00008270 TIM-barrel protein, putative	TRUE	0.827	416	1.432e-129	A0A101DDF0_ARCFL	UniRef90_A0A101DDF0 Uncharacterized protein n=3 Tax=Archaeoglobus fulgidus TaxID=2234 RepID=A0A101DDF0_ARCFL	Archaeoglobus fulgidus	TRUE	0.827	416	4.568e-129								Dihydrouridine synthase (Dus) [PF01207.17]				0
bin.100.orig_c_000000000261_83	bin.100.orig	c_000000000261	83	64406	65314	-1	A	K17828	afg:AFULGI_00008260 dihydroorotate dehydrogenase (subfamily 1) family protein; K17828	TRUE	0.882	550	6.387e-175	PYRDB_ARCFU	UniRef90_O29513 Dihydroorotate dehydrogenase B (NAD(+)), catalytic subunit n=3 Tax=Archaeoglobus fulgidus TaxID=2234 RepID=PYRDB_ARCFU	Archaeoglobus fulgidus	TRUE	0.882	550	2.037e-174								Dihydroorotate dehydrogenase [PF01180.21]; Dihydrouridine synthase (Dus) [PF01207.17]; Histidine biosynthesis protein [PF00977.21]				0
bin.100.orig_c_000000000261_84	bin.100.orig	c_000000000261	84	65349	66962	1	A	K03231	afu:AF_0744 GTP-binding protein; K03231	TRUE	0.861	955	1.434e-310	O29514_ARCFU	UniRef90_O29514 GTP-binding protein n=4 Tax=Archaeoglobus fulgidus TaxID=2234 RepID=O29514_ARCFU	Archaeoglobus fulgidus	TRUE	0.861	955	4.573e-310								Elongation factor Tu GTP binding domain [PF00009.27]; Elongation factor Tu C-terminal domain [PF03143.17]; Elongation factor Tu domain 2 [PF03144.25]		sp|P15170|ERF3A_HUMAN Eukaryotic peptide chain release factor GTP-binding subunit ERF3A; Xh	Xh	0
bin.100.orig_c_000000000261_85	bin.100.orig	c_000000000261	85	67049	67465	1	C	K07722	afg:AFULGI_00008240 putative transcriptional regulator; K07722	FALSE	0.931	271	1.955e-81	NIKR_ARCFU	UniRef90_O29515 Putative nickel-responsive regulator n=3 Tax=Archaeoglobus fulgidus TaxID=2234 RepID=NIKR_ARCFU	Archaeoglobus fulgidus	FALSE	0.931	271	6.234e-81								NikR C terminal nickel binding domain [PF08753.11]				0
bin.100.orig_c_000000000261_86	bin.100.orig	c_000000000261	86	67462	68469	-1	A	K02683	afg:AFULGI_00008230 DNA primase, eukaryotic-type, small subunit, putative; K02683	TRUE	0.816	564	6.504e-179	PRIS_ARCFU	UniRef90_O29516 DNA primase small subunit PriS n=4 Tax=Archaeoglobus fulgidus TaxID=2234 RepID=PRIS_ARCFU	Archaeoglobus fulgidus	TRUE	0.816	564	2.074e-178								DNA primase small subunit [PF01896.19]				0
bin.100.orig_c_000000000261_87	bin.100.orig	c_000000000261	87	68463	68876	-1	C		afg:AFULGI_00008220 secondary thiamine-phosphate synthase enzyme	FALSE	0.867	249	1.222e-73	A0A101E1Y0_ARCFL	UniRef90_A0A101E1Y0 Uncharacterized protein n=3 Tax=Archaeoglobus fulgidus TaxID=2234 RepID=A0A101E1Y0_ARCFL	Archaeoglobus fulgidus	FALSE	0.867	249	3.897e-73								Uncharacterised protein family UPF0047 [PF01894.17]				0
bin.100.orig_c_000000000261_88	bin.100.orig	c_000000000261	88	68869	69255	-1	C	K09713	afg:AFULGI_00008210 hypothetical protein; K09713	FALSE	0.837	224	4.773e-65	Y73A_ARCFU	UniRef90_P58014 UPF0146 protein AF_0739.1 n=3 Tax=Archaeoglobus fulgidus TaxID=2234 RepID=Y73A_ARCFU	Archaeoglobus fulgidus	FALSE	0.837	224	1.522e-64								Uncharacterised protein family (UPF0146) [PF03686.13]				0
bin.100.orig_c_000000000261_89	bin.100.orig	c_000000000261	89	69293	69742	1	C	K03789	afg:AFULGI_00008200 ribosomal-protein-alanine acetyltransferase; K03789	FALSE	0.918	288	4.207e-87	O29519_ARCFU	UniRef90_O29519 Ribosomal protein S18 alanine acetyltransferase n=3 Tax=Archaeoglobus fulgidus TaxID=2234 RepID=O29519_ARCFU	Archaeoglobus fulgidus	FALSE	0.914	287	4.744e-86								Acetyltransferase (GNAT) family [PF00583.25]; Acetyltransferase (GNAT) domain [PF13508.7]; Acetyltransferase (GNAT) domain [PF13673.7]; Acetyltransferase (GNAT) domain [PF13420.7]; FR47-like protein [PF08445.10]; Acetyltransferase (GNAT) domain [PF13302.7]; Acetyltransferase (GNAT) domain [PF13527.7]; Acetyltransferase (GNAT) domain [PF13523.6]				0
bin.100.orig_c_000000000261_90	bin.100.orig	c_000000000261	90	69714	69995	-1	C		afg:AFULGI_00008190 putative metal-binding protein	FALSE	0.925	183	1.654e-51	Y738_ARCFU	UniRef90_O29520 UPF0058 protein AF_0738 n=3 Tax=Archaeoglobus fulgidus TaxID=2234 RepID=Y738_ARCFU	Archaeoglobus fulgidus	FALSE	0.925	183	5.275e-51								Uncharacterised protein family UPF0058 [PF01893.16]				0
bin.100.orig_c_000000000261_91	bin.100.orig	c_000000000261	91	70133	70336	-1	C	K03154	afu:AF_0737 predicted coding region AF_0737; K03154	FALSE	0.831	117	2.2e-29	Y737_ARCFU	UniRef90_O29521 Uncharacterized protein AF_0737 n=3 Tax=Archaeoglobus fulgidus TaxID=2234 RepID=Y737_ARCFU	Archaeoglobus fulgidus	FALSE	0.831	117	7.016e-29												0
bin.100.orig_c_000000000261_92	bin.100.orig	c_000000000261	92	70333	70491	-1	C		afg:AFULGI_00008170 hypothetical protein	FALSE	0.812	89	6.219e-20	A0A117KUT8_ARCFL	UniRef90_A0A117KUT8 Uncharacterized protein n=2 Tax=Archaeoglobus fulgidus TaxID=2234 RepID=A0A117KUT8_ARCFL	Archaeoglobus fulgidus	FALSE	0.812	89	1.983e-19												0
bin.100.orig_c_000000000261_93	bin.100.orig	c_000000000261	93	70555	70872	-1	C		afg:AFULGI_00008160 putative membrane protein	FALSE	0.849	188	2.587e-53	Y736_ARCFU	UniRef90_O29522 UPF0132 membrane protein AF_0736 n=3 Tax=Archaeoglobus fulgidus TaxID=2234 RepID=Y736_ARCFU	Archaeoglobus fulgidus	FALSE	0.855	171	1.246e-46												0
bin.100.orig_c_000000000261_94	bin.100.orig	c_000000000261	94	70903	72276	-1	A	K07462	afu:AF_0735 conserved hypothetical protein; K07462	TRUE	0.887	843	3.45e-273	A0A124FC01_ARCFL	UniRef90_A0A124FC01 DHHA1 domain-containing protein n=3 Tax=Archaeoglobus fulgidus TaxID=2234 RepID=A0A124FC01_ARCFL	Archaeoglobus fulgidus	TRUE	0.886	842	2.066e-272								DHHA1 domain [PF02272.19]				0
bin.100.orig_c_000000000261_95	bin.100.orig	c_000000000261	95	72327	72983	1	A	K14568	afu:AF_0734 conserved hypothetical protein; K14568	TRUE	0.807	361	4.838e-111	NEP1_ARCFU	UniRef90_O29524 Ribosomal RNA small subunit methyltransferase Nep1 n=4 Tax=Archaeoglobus fulgidus TaxID=2234 RepID=NEP1_ARCFU	Archaeoglobus fulgidus	TRUE	0.807	361	1.543e-110								EMG1/NEP1 methyltransferase [PF03587.14]				0
bin.100.orig_c_000000000261_96	bin.100.orig	c_000000000261	96	72952	73827	1	A	K00946	afg:AFULGI_00008130 thiamine-monophosphate kinase; K00946	TRUE	0.867	526	1.607e-166	THIL_ARCFU	UniRef90_O29525 Thiamine-monophosphate kinase n=3 Tax=Archaeoglobus fulgidus TaxID=2234 RepID=THIL_ARCFU	Archaeoglobus fulgidus	TRUE	0.867	526	5.125e-166								AIR synthase related protein, N-terminal domain [PF00586.24]; AIR synthase related protein, C-terminal domain [PF02769.22]				0
bin.100.orig_c_000000000261_97	bin.100.orig	c_000000000261	97	73848	74480	-1	C		afg:AFULGI_00008000 putative ATPase of PP-loop superfamily	FALSE	0.707	291	5.74e-87	O29538_ARCFU	UniRef90_O29538 Diphthami_syn_2 domain-containing protein n=4 Tax=Archaeoglobus fulgidus TaxID=2234 RepID=O29538_ARCFU	Archaeoglobus fulgidus	FALSE	0.707	291	1.831e-86								Diphthamide synthase [PF01902.17]				0
bin.100.orig_c_000000000261_98	bin.100.orig	c_000000000261	98	74496	74879	-1	C		afg:AFULGI_00008010 hypothetical protein	FALSE	0.96	259	2.815e-77	CBIX_ARCFU	UniRef90_O29537 Sirohydrochlorin cobaltochelatase n=5 Tax=Archaeoglobus fulgidus TaxID=2234 RepID=CBIX_ARCFU	Archaeoglobus fulgidus	FALSE	0.96	259	8.978e-77								CbiX [PF01903.17]				0
bin.100.orig_c_000000000261_99	bin.100.orig	c_000000000261	99	74895	75467	-1	C	K03399	afg:AFULGI_00008020 precorrin-6y C5,15-methyltransferase (decarboxylating), CbiE subunit; K03399	FALSE	0.635	242	4.145e-70	A0A124FC55_ARCFL	UniRef90_A0A124FC55 Cobalamin biosynthesis precorrin-6Y methylase (CbiE) n=4 Tax=Archaeoglobus fulgidus TaxID=2234 RepID=A0A124FC55_ARCFL	Archaeoglobus fulgidus	FALSE	0.635	242	1.322e-69								Tetrapyrrole (Corrin/Porphyrin) Methylases [PF00590.20]				0
bin.100.orig_c_000000000261_100	bin.100.orig	c_000000000261	100	75421	76320	-1	A	K02188	afu:AF_0723 cobalamin biosynthesis protein (cbiD); K02188	TRUE	0.694	417	9.697e-129	CBID_ARCFU	UniRef90_O29535 Cobalt-precorrin-5B C(1)-methyltransferase n=3 Tax=Archaeoglobus fulgidus TaxID=2234 RepID=CBID_ARCFU	Archaeoglobus fulgidus	TRUE	0.694	417	3.093e-128								CbiD [PF01888.17]				0
bin.100.orig_c_000000000261_101	bin.100.orig	c_000000000261	101	76301	77638	-1	A	K05934	afu:AF_0724 cobalamin biosynthesis precorrin-3 methylase (cbiH); K05934	TRUE	0.733	660	4.039e-210	CBIHC_ARCFU	UniRef90_O29534 Cobalamin biosynthesis protein CbiHC n=4 Tax=Archaeoglobus fulgidus TaxID=2234 RepID=CBIHC_ARCFU	Archaeoglobus fulgidus	TRUE	0.733	660	1.288e-209								Precorrin-8X methylmutase [PF02570.15]; Tetrapyrrole (Corrin/Porphyrin) Methylases [PF00590.20]				0
bin.100.orig_c_000000000261_102	bin.100.orig	c_000000000261	102	77622	78353	-1	A	K02189	afg:AFULGI_00008050 Cobalamin biosynthesis protein CbiG; K02189	TRUE	0.733	359	1.38e-109	O29533_ARCFU	UniRef90_O29533 Cobalamin biosynthesis precorrin methylase (CbiG) n=4 Tax=Archaeoglobus fulgidus TaxID=2234 RepID=O29533_ARCFU	Archaeoglobus fulgidus	TRUE	0.733	359	4.401e-109								Cobalamin synthesis G C-terminus [PF01890.16]; Cobalamin synthesis G N-terminal [PF11760.8]				0
bin.100.orig_c_000000000261_103	bin.100.orig	c_000000000261	103	78325	79029	-1	A	K05936	afu:AF_0726 cobalamin biosynthesis precorrin-3 methylase (cbiF); K05936	TRUE	0.786	376	6.343e-116	A0A101E2E4_ARCFL	UniRef90_A0A101E2E4 Cobalamin biosynthesis precorrin-3 methylase (CbiF) n=3 Tax=Archaeoglobus fulgidus TaxID=2234 RepID=A0A101E2E4_ARCFL	Archaeoglobus fulgidus	TRUE	0.786	376	2.023e-115								Tetrapyrrole (Corrin/Porphyrin) Methylases [PF00590.20]				0
bin.100.orig_c_000000000261_104	bin.100.orig	c_000000000261	104	79031	79618	-1	C	K03394	afu:AF_0727 cobalamin biosynthesis precorrin-2 methyltransferase (cbiL); K03394	FALSE	0.696	274	4.217e-81	A0A101E1X0_ARCFL	UniRef90_A0A101E1X0 Cobalamin biosynthesis precorrin-2 methyltransferase (CbiL) n=4 Tax=Archaeoglobus fulgidus TaxID=2234 RepID=A0A101E1X0_ARCFL	Archaeoglobus fulgidus	FALSE	0.696	274	1.345e-80								Tetrapyrrole (Corrin/Porphyrin) Methylases [PF00590.20]				0
bin.100.orig_c_000000000261_105	bin.100.orig	c_000000000261	105	79747	80391	1	C	K02007	afg:AFULGI_00008080 cobalamin biosynthesis protein CbiM; K02007	FALSE	0.752	329	9.314e-100	CBIM_ARCFU	UniRef90_O29530 Putative cobalt transport protein CbiM n=4 Tax=Archaeoglobus fulgidus TaxID=2234 RepID=CBIM_ARCFU	Archaeoglobus fulgidus	FALSE	0.752	329	2.971e-99								Cobalt uptake substrate-specific transmembrane region [PF01891.16]				0
bin.100.orig_c_000000000261_106	bin.100.orig	c_000000000261	106	80388	80657	1	C	K02009	afu:AF_0729 cobalt transport protein (cbiN); K02009	FALSE	0.774	129	6.64e-33	CBIN_ARCFU	UniRef90_O29529 Cobalt transport protein CbiN n=3 Tax=Archaeoglobus fulgidus TaxID=2234 RepID=CBIN_ARCFU	Archaeoglobus fulgidus	FALSE	0.774	129	2.118e-32								Cobalt transport protein component CbiN [PF02553.15]				0
bin.100.orig_c_000000000261_107	bin.100.orig	c_000000000261	107	80641	81363	1	C	K02008	afu:AF_0730 cobalt transport protein (cbiQ-1); K02008	FALSE	0.582	270	5.262e-79	A0A101DDC8_ARCFL	UniRef90_A0A101DDC8 Cobalt transport protein (CbiQ-1) n=3 Tax=Archaeoglobus fulgidus TaxID=2234 RepID=A0A101DDC8_ARCFL	Archaeoglobus fulgidus	FALSE	0.582	270	1.678e-78								Cobalt transport protein [PF02361.16]				0
bin.100.orig_c_000000000261_108	bin.100.orig	c_000000000261	108	81360	82304	1	A	K02006	afg:AFULGI_00008110 cobalt transport protein ATP-binding protein subunit; K02006	TRUE	0.651	390	5.072e-119	Y731_ARCFU	UniRef90_O29527 Putative ABC transporter ATP-binding protein AF_0731 n=4 Tax=Archaeoglobus fulgidus TaxID=2234 RepID=Y731_ARCFU	Archaeoglobus fulgidus	TRUE	0.651	390	1.618e-118								ABC transporter [PF00005.27]				0
bin.100.orig_c_000000000261_109	bin.100.orig	c_000000000261	109	82282	82776	1	C	K02191	afu:AF_0732 cobalamin biosynthesis precorrin-8W decarboxylase (cbiT); K02191	FALSE	0.672	219	1.128e-62	CBIT_ARCFU	UniRef90_O29526 Probable cobalt-precorrin-6B C(15)-methyltransferase (decarboxylating) n=3 Tax=Archaeoglobus fulgidus TaxID=2234 RepID=CBIT_ARCFU	Archaeoglobus fulgidus	FALSE	0.672	219	3.598e-62								Methyltransferase domain [PF08241.12]; Methyltransferase domain [PF13847.6]; Nodulation protein S (NodS) [PF05401.11]; Methyltransferase domain [PF13649.6]; Methyltransferase small domain [PF05175.14]; Protein-L-isoaspartate(D-aspartate) O-methyltransferase (PCMT) [PF01135.19]; Ribosomal RNA adenine dimethylase [PF00398.20]; Methyltransferase domain [PF08242.12]; tRNA (Uracil-5-)-methyltransferas…				0
bin.100.orig_c_000000000264_1	bin.100.orig	c_000000000264	1	42	353	1	C		trl:A3L10_10140 hypothetical protein	FALSE	0.791	161	7.014e-44	A0A1Z2TK62_9EURY	UniRef90_A0A1Z2TK62 Uncharacterized protein n=2 Tax=unclassified Thermococcus TaxID=2627626 RepID=A0A1Z2TK62_9EURY	unclassified Thermococcus	FALSE	0.766	160	5.778e-43												0
bin.100.orig_c_000000000264_2	bin.100.orig	c_000000000264	2	782	1744	1	A	K18237	afu:AF_2037 translation initiation factor eIF-2B, subunit delta (eif2BD); K18237	TRUE	0.873	569	3.966e-181	R15PI_ARCFU	UniRef90_O28242 Ribose 1,5-bisphosphate isomerase n=4 Tax=Archaeoglobus fulgidus TaxID=2234 RepID=R15PI_ARCFU	Archaeoglobus fulgidus	TRUE	0.873	569	1.265e-180								Initiation factor 2 subunit family [PF01008.17]				0
bin.100.orig_c_000000000264_3	bin.100.orig	c_000000000264	3	1754	2647	1	A	K02257	afu:AF_2036 cytochrome C oxidase folding protein (coxD); K02257	TRUE	0.85	496	3.887e-156	COXX_ARCFU	UniRef90_O28243 Protoheme IX farnesyltransferase n=4 Tax=Archaeoglobus fulgidus TaxID=2234 RepID=COXX_ARCFU	Archaeoglobus fulgidus	TRUE	0.85	496	1.24e-155								UbiA prenyltransferase family [PF01040.18]				0
bin.100.orig_c_000000000264_4	bin.100.orig	c_000000000264	4	2671	4032	1	A	K01875	afg:AFULGI_00023010 seryl-tRNA synthetase; K01875	TRUE	0.914	867	1.78e-281	SYS_ARCFU	UniRef90_O28244 Serine--tRNA ligase n=3 Tax=Archaeoglobus fulgidus TaxID=2234 RepID=SYS_ARCFU	Archaeoglobus fulgidus	TRUE	0.914	867	5.678e-281								tRNA synthetase class II core domain (G, H, P, S and T) [PF00587.25]; Seryl-tRNA synthetase N-terminal domain [PF02403.22]				0
bin.100.orig_c_000000000264_5	bin.100.orig	c_000000000264	5	4026	5117	-1	A	K01262	afg:AFULGI_00023000 Xaa-Pro aminopeptidase; K01262	TRUE	0.863	651	1.002e-208	A0A101E0N5_ARCFL	UniRef90_A0A101E0N5 X-pro aminopeptidase (PepQ) n=3 Tax=Archaeoglobus fulgidus TaxID=2234 RepID=A0A101E0N5_ARCFL	Archaeoglobus fulgidus	TRUE	0.863	651	3.196e-208	MER0015301	M24B	MER0015301 - subfamily M24B unassigned peptidases (Archaeoglobus fulgidus) [M24.UPB]#M24B#{peptidase unit: 151-363}~source O28245~	TRUE	0.874	389	2.645e-119	Metallopeptidase family M24 [PF00557.24]				0
bin.100.orig_c_000000000264_6	bin.100.orig	c_000000000264	6	5249	6862	1	A	K00666	afu:AF_2033 medium-chain acyl-CoA ligase (alkK-5); K00666	TRUE	0.936	1053	0	A0A075WGX3_ARCFL	UniRef90_A0A075WGX3 Acyl-CoA synthetase (AMP-forming)/AMP-acid ligase II n=4 Tax=Archaeoglobus fulgidus TaxID=2234 RepID=A0A075WGX3_ARCFL	Archaeoglobus fulgidus	TRUE	0.934	1051	0								AMP-binding enzyme [PF00501.28]; AMP-binding enzyme C-terminal domain [PF13193.6]				0
bin.100.orig_c_000000000264_7	bin.100.orig	c_000000000264	7	6859	8880	-1	A		afu:AF_2032 signal-transducing histidine kinase, putative	TRUE	0.8	1103	0	O28247_ARCFU	UniRef90_O28247 Signal-transducing histidine kinase, putative n=3 Tax=Archaeoglobus fulgidus TaxID=2234 RepID=O28247_ARCFU	Archaeoglobus fulgidus	TRUE	0.8	1103	0								PAS fold [PF00989.25]; PAS fold [PF08448.10]; PAS domain [PF13426.7]; PAS domain [PF13188.7]				0
bin.100.orig_c_000000000264_8	bin.100.orig	c_000000000264	8	8962	9159	-1	C	K07729	afu:AF_1627 repressor protein; K07729	FALSE	0.838	115	1.333e-28	Y1627_ARCFU	UniRef90_O28646 Uncharacterized HTH-type transcriptional regulator AF_1627 n=3 Tax=Archaeoglobus fulgidus TaxID=2234 RepID=Y1627_ARCFU	Archaeoglobus fulgidus	FALSE	0.838	115	4.25e-28								Helix-turn-helix [PF01381.22]; Helix-turn-helix domain [PF12844.7]; Cro/C1-type HTH DNA-binding domain [PF13443.6]; Helix-turn-helix domain [PF13560.6]				0
bin.100.orig_c_000000000264_9	bin.100.orig	c_000000000264	9	9320	9565	-1	E																									0
bin.100.orig_c_000000000264_10	bin.100.orig	c_000000000264	10	9759	10619	1	A		afu:AF_2031 predicted coding region AF_2031	TRUE	0.833	493	2.128e-155	O28248_ARCFU	UniRef90_O28248 Uncharacterized protein n=3 Tax=Archaeoglobus fulgidus TaxID=2234 RepID=O28248_ARCFU	Archaeoglobus fulgidus	TRUE	0.833	493	6.786e-155	MER1152091	M23B	MER1152091 - subfamily M23B non-peptidase homologues () [M23.UNB]#M23B#{peptidase unit: 35-240}~source OLS31740~	FALSE	0.264	73	1.169e-12					0
bin.100.orig_c_000000000264_11	bin.100.orig	c_000000000264	11	10591	11196	-1	A	K00180	afu:AF_2030 indolepyruvate ferredoxin oxidoreductase, subunit beta (iorB); K00180	TRUE	0.87	365	1.283e-112	IORB_ARCFU	UniRef90_O28249 Indolepyruvate oxidoreductase subunit IorB n=3 Tax=Archaeoglobus fulgidus TaxID=2234 RepID=IORB_ARCFU	Archaeoglobus fulgidus	TRUE	0.87	365	4.091e-112								Pyruvate ferredoxin/flavodoxin oxidoreductase [PF01558.18]				0
bin.100.orig_c_000000000264_12	bin.100.orig	c_000000000264	12	11227	12648	-1	A		afu:AF_2029 conserved hypothetical protein	TRUE	0.898	887	3.459e-288	A0A117KLC8_ARCFL	UniRef90_A0A117KLC8 RCK N-terminal domain-containing protein n=4 Tax=Archaeoglobus fulgidus TaxID=2234 RepID=A0A117KLC8_ARCFL	Archaeoglobus fulgidus	TRUE	0.898	887	1.103e-287								TrkA-N domain [PF02254.18]; DHH family [PF01368.20]				0
bin.100.orig_c_000000000264_13	bin.100.orig	c_000000000264	13	12765	14729	1	A		afu:AF_2028 conserved hypothetical protein	TRUE	0.478	572	8.46e-176	A0A523AJ29_9EURY	UniRef90_A0A523AJ29 Uncharacterized protein n=1 Tax=Archaeoglobi archaeon TaxID=2250530 RepID=A0A523AJ29_9EURY	Archaeoglobi archaeon	TRUE	0.537	674	1.594e-210												0
bin.100.orig_c_000000000264_14	bin.100.orig	c_000000000264	14	14759	15463	1	A		afg:AFULGI_00022920 hypothetical protein	TRUE	0.787	378	1.312e-116	O28252_ARCFU	UniRef90_O28252 Uncharacterized protein n=3 Tax=Archaeoglobus fulgidus TaxID=2234 RepID=O28252_ARCFU	Archaeoglobus fulgidus	TRUE	0.801	376	2.023e-115												0
bin.100.orig_c_000000000264_15	bin.100.orig	c_000000000264	15	15406	16935	1	A		afu:AF_2026 conserved hypothetical protein	TRUE	0.685	687	3.484e-218	O28253_ARCFU	UniRef90_O28253 Uncharacterized protein n=4 Tax=Archaeoglobus fulgidus TaxID=2234 RepID=O28253_ARCFU	Archaeoglobus fulgidus	TRUE	0.685	687	1.111e-217												0
bin.100.orig_c_000000000264_16	bin.100.orig	c_000000000264	16	16937	17473	1	C		afg:AFULGI_00022900 hypothetical protein	FALSE	0.781	286	1.096e-85	Y2025_ARCFU	UniRef90_O28254 Uncharacterized protein AF_2025 n=3 Tax=Archaeoglobus fulgidus TaxID=2234 RepID=Y2025_ARCFU	Archaeoglobus fulgidus	FALSE	0.778	285	9.009e-85												0
bin.100.orig_c_000000000264_17	bin.100.orig	c_000000000264	17	17470	18498	-1	A	K00817	afu:AF_2024 histidinol-phosphate aminotransferase (hisC-2); K00817	TRUE	0.817	576	5.146e-183	HIS82_ARCFU	UniRef90_O28255 Histidinol-phosphate aminotransferase 2 n=4 Tax=Archaeoglobus fulgidus TaxID=2234 RepID=HIS82_ARCFU	Archaeoglobus fulgidus	TRUE	0.817	576	1.641e-182								Aminotransferase class I and II [PF00155.21]				0
bin.100.orig_c_000000000264_18	bin.100.orig	c_000000000264	18	18495	19391	-1	A		afu:AF_2023 predicted coding region AF_2023	TRUE	0.755	459	2.949e-143	Y2023_ARCFU	UniRef90_O28256 Uncharacterized protein AF_2023 n=4 Tax=Archaeoglobus fulgidus TaxID=2234 RepID=Y2023_ARCFU	Archaeoglobus fulgidus	TRUE	0.755	459	9.407e-143												0
bin.100.orig_c_000000000264_19	bin.100.orig	c_000000000264	19	19351	19881	-1	C		afu:AF_2022 predicted coding region AF_2022	FALSE	0.926	344	9.859e-106	Y2022_ARCFU	UniRef90_O28257 Uncharacterized protein AF_2022 n=3 Tax=Archaeoglobus fulgidus TaxID=2234 RepID=Y2022_ARCFU	Archaeoglobus fulgidus	FALSE	0.926	344	3.145e-105												0
bin.100.orig_c_000000000264_20	bin.100.orig	c_000000000264	20	19878	20879	-1	A	K03569	afg:AFULGI_00022860 Actin-like ATPase involved in cell morphogenesis; K03569	TRUE	0.885	615	1.329e-196	O28258_ARCFU	UniRef90_O28258 Rod shape-determining protein (MreB) n=3 Tax=Archaeoglobus fulgidus TaxID=2234 RepID=O28258_ARCFU	Archaeoglobus fulgidus	TRUE	0.885	615	4.238e-196								MreB/Mbl protein [PF06723.13]; Actin like proteins N terminal domain [PF17989.1]; Hsp70 protein [PF00012.20]; Actin [PF00022.19]		REFSEQ hypothetical protein; Xu	Xu	0
bin.100.orig_c_000000000264_21	bin.100.orig	c_000000000264	21	20953	21528	1	C		afu:AF_2020 predicted coding region AF_2020	FALSE	0.825	327	1.556e-99	Y2020_ARCFU	UniRef90_O28259 Uncharacterized protein AF_2020 n=4 Tax=Archaeoglobus fulgidus TaxID=2234 RepID=Y2020_ARCFU	Archaeoglobus fulgidus	FALSE	0.825	327	4.964e-99												0
bin.100.orig_c_000000000264_22	bin.100.orig	c_000000000264	22	21493	22635	-1	A	K19954	afg:AFULGI_00022840 Alcohol dehydrogenase, class IV; K19954	TRUE	0.794	616	4.455e-196	O28260_ARCFU	UniRef90_O28260 Alcohol dehydrogenase, iron-containing n=3 Tax=Archaeoglobus fulgidus TaxID=2234 RepID=O28260_ARCFU	Archaeoglobus fulgidus	TRUE	0.794	605	9.583e-192								Iron-containing alcohol dehydrogenase [PF00465.19]; Iron-containing alcohol dehydrogenase [PF13685.6]				0
bin.100.orig_c_000000000264_23	bin.100.orig	c_000000000264	23	22628	23362	-1	A	K07090	afu:AF_2018 conserved hypothetical protein; K07090	TRUE	0.775	387	1.475e-119	A0A101DBV7_ARCFL	UniRef90_A0A101DBV7 Probable membrane transporter protein n=3 Tax=Archaeoglobus fulgidus TaxID=2234 RepID=A0A101DBV7_ARCFL	Archaeoglobus fulgidus	TRUE	0.775	387	4.704e-119								Sulfite exporter TauE/SafE [PF01925.19]				0
bin.100.orig_c_000000000264_24	bin.100.orig	c_000000000264	24	23359	24204	-1	A		afu:AF_2017 3-hydroxyacyl-CoA dehydrogenase (hbd-9)	TRUE	0.852	497	5.274e-157	O28262_ARCFU	UniRef90_O28262 3-hydroxyacyl-CoA dehydrogenase (Hbd-9) n=4 Tax=Archaeoglobus fulgidus TaxID=2234 RepID=O28262_ARCFU	Archaeoglobus fulgidus	TRUE	0.852	497	1.682e-156								3-hydroxyacyl-CoA dehydrogenase, NAD binding domain [PF02737.18]; 3-hydroxyacyl-CoA dehydrogenase, C-terminal domain [PF00725.22]				0
bin.100.orig_c_000000000264_25	bin.100.orig	c_000000000264	25	24201	25127	-1	A		afg:AFULGI_00022810 Nucleoside-diphosphate-sugar epimerase	TRUE	0.848	542	6.304e-172	O28263_ARCFU	UniRef90_O28263 UDP-glucose 4-epimerase (GalE-2) n=3 Tax=Archaeoglobus fulgidus TaxID=2234 RepID=O28263_ARCFU	Archaeoglobus fulgidus	TRUE	0.848	542	2.755e-171								GDP-mannose 4,6 dehydratase [PF16363.5]; NAD dependent epimerase/dehydratase family [PF01370.21]; RmlD substrate binding domain [PF04321.17]; 3-beta hydroxysteroid dehydrogenase/isomerase family [PF01073.19]; Polysaccharide biosynthesis protein [PF02719.15]; Male sterility protein [PF07993.12]		sp|Q9EQC1|3BHS7_MOUSE 3 beta-hydroxysteroid dehydrogenase type 7; Xh	Xh	0
bin.100.orig_c_000000000264_26	bin.100.orig	c_000000000264	26	25129	26760	-1	A	K01652	afg:AFULGI_00022800 Thiamine pyrophosphate-requiring enzyme; K01652	TRUE	0.878	992	5e-323	A0A075WF16_ARCFL	UniRef90_A0A075WF16 Thiamine pyrophosphate-requiring enzyme n=3 Tax=Archaeoglobus fulgidus TaxID=2234 RepID=A0A075WF16_ARCFL	Archaeoglobus fulgidus	TRUE	0.878	992	1.6e-322								Thiamine pyrophosphate enzyme, N-terminal TPP binding domain [PF02776.18]; Thiamine pyrophosphate enzyme, central domain [PF00205.22]; Thiamine pyrophosphate enzyme, C-terminal TPP binding domain [PF02775.21]		sp|P09114|ILVB2_TOBAC Acetolactate synthase 2, chloroplastic; Xh	Xh	0
bin.100.orig_c_000000000264_27	bin.100.orig	c_000000000264	27	26772	27974	-1	A		afg:AFULGI_00022790 Sugar phosphate permease	TRUE	0.883	738	4.417e-238	A0A075WIH5_ARCFL	UniRef90_A0A075WIH5 Sugar phosphate permease n=5 Tax=Archaeoglobus fulgidus TaxID=2234 RepID=A0A075WIH5_ARCFL	Archaeoglobus fulgidus	TRUE	0.883	738	1.409e-237	MER0011529	M20X	MER0011529 - family M20 unassigned peptidases (Campylobacter jejuni) [M20.UPW]#M20X#{peptidase unit: 1-415}~source Q9S3L1~	FALSE	0.248	60	4.288e-08	Sugar (and other) transporter [PF00083.24]; Major Facilitator Superfamily [PF07690.16]; Fungal trichothecene efflux pump (TRI12) [PF06609.13]				0
bin.100.orig_c_000000000264_28	bin.100.orig	c_000000000264	28	28039	29349	-1	A	K01912	afg:AFULGI_00022780 Coenzyme F390 synthetase; K01912	TRUE	0.93	851	2.4e-276	O28266_ARCFU	UniRef90_O28266 Coenzyme F390 synthetase (FtsA-3) n=3 Tax=Archaeoglobus fulgidus TaxID=2234 RepID=O28266_ARCFU	Archaeoglobus fulgidus	TRUE	0.93	851	7.654e-276								AMP-binding enzyme [PF00501.28]; AMP-binding enzyme C-terminal domain [PF14535.6]; Acyl-protein synthetase, LuxE [PF04443.12]				0
bin.100.orig_c_000000000264_29	bin.100.orig	c_000000000264	29	29653	30369	1	C	K19091	gac:GACE_1647 CRISPR repeat RNA endoribonuclease Cas6; K19091	FALSE	0.627	280	1.844e-82	A0A0A7GFP7_GEOAI	UniRef90_A0A0A7GFP7 CRISPR repeat RNA endoribonuclease Cas6 n=2 Tax=Geoglobus acetivorans TaxID=565033 RepID=A0A0A7GFP7_GEOAI	Geoglobus acetivorans	FALSE	0.627	280	5.881e-82								CRISPR associated protein Cas6 [PF01881.16]				0
bin.100.orig_c_000000000264_30	bin.100.orig	c_000000000264	30	30369	30914	1	C		bts:Btus_1113 DNA polymerase beta domain protein region	FALSE	0.462	142	8.306e-36	A0A140LB12_9THEO	UniRef90_A0A140LB12 NTP_transf_2 domain-containing protein n=2 Tax=Firmicutes TaxID=1239 RepID=A0A140LB12_9THEO	Firmicutes	FALSE	0.483	160	2.58e-41												0
bin.100.orig_c_000000000264_31	bin.100.orig	c_000000000264	31	30907	31236	1	C		dgi:Desgi_4054 hypothetical protein	FALSE	0.607	130	4.81e-33	A0A140LB11_9THEO	UniRef90_A0A140LB11 HEPN domain-containing protein n=3 Tax=Firmicutes TaxID=1239 RepID=A0A140LB11_9THEO	Firmicutes	FALSE	0.637	138	3.769e-35								HEPN domain [PF05168.14]				0
bin.100.orig_c_000000000264_32	bin.100.orig	c_000000000264	32	31323	32852	1	A		meth:MBMB1_0369 hypothetical protein	TRUE	0.529	505	1.936e-155	A0A497SRP4_9ARCH	UniRef90_A0A497SRP4 Uncharacterized protein n=1 Tax=Candidatus Aenigmarchaeota archaeon TaxID=2093792 RepID=A0A497SRP4_9ARCH	Candidatus Aenigmarchaeota archaeon	TRUE	0.823	856	4.987e-276												0
bin.100.orig_c_000000000264_33	bin.100.orig	c_000000000264	33	32839	33786	1	A	K19075	mfe:Mefer_1442 CRISPR-associated autoregulator, DevR family; K19075	TRUE	0.678	420	1.588e-129	A0A497H9H6_9EURY	UniRef90_A0A497H9H6 Type I-B CRISPR-associated protein Cas7/Cst2/DevR n=1 Tax=Thermoplasmata archaeon TaxID=1906666 RepID=A0A497H9H6_9EURY	Thermoplasmata archaeon	TRUE	0.875	574	1.67e-182								CRISPR-associated negative auto-regulator DevR/Csa2 [PF01905.16]				0
bin.100.orig_c_000000000264_34	bin.100.orig	c_000000000264	34	33792	34448	1	C	K19116	mfc:BRM9_1440 CRISPR-associated protein Cas5; K19116	FALSE	0.616	258	2.559e-75	A0A497H9I7_9EURY	UniRef90_A0A497H9I7 CRISPR-associated protein Cas5 n=1 Tax=Thermoplasmata archaeon TaxID=1906666 RepID=A0A497H9I7_9EURY	Thermoplasmata archaeon	FALSE	0.835	345	8.691e-105								CRISPR-associated protein (Cas_Cas5) [PF09704.10]				0
bin.100.orig_c_000000000264_35	bin.100.orig	c_000000000264	35	34436	34825	1	C							A0A3R7B0K1_9EURY	UniRef90_A0A3R7B0K1 Uncharacterized protein n=2 Tax=Methanophagales archaeon TaxID=2056316 RepID=A0A3R7B0K1_9EURY	Methanophagales archaeon	FALSE	0.684	157	2.441e-41												0
bin.100.orig_c_000000000264_36	bin.100.orig	c_000000000264	36	35153	37528	1	A	K07012	mfs:MFS40622_1170 CRISPR-associated helicase Cas3; K07012	TRUE	0.561	838	4.132e-265	UPI000694CA86	UniRef90_UPI000694CA86 CRISPR-associated helicase/endonuclease Cas3 n=1 Tax=Methermicoccus shengliensis TaxID=660064 RepID=UPI000694CA86	Methermicoccus shengliensis	TRUE	0.704	1109	0								HD domain [PF18019.1]; Type III restriction enzyme, res subunit [PF04851.15]; DEAD/DEAH box helicase [PF00270.29]				0
bin.100.orig_c_000000000264_37	bin.100.orig	c_000000000264	37	37535	37687	-1	E																									0
bin.100.orig_c_000000000264_38	bin.100.orig	c_000000000264	38	37696	37875	-1	C		gac:GACE_1639 hypothetical protein	FALSE	0.735	89	1.222e-19	A0A0A7GF32_GEOAI	UniRef90_A0A0A7GF32 NTP_transf_2 domain-containing protein n=1 Tax=Geoglobus acetivorans TaxID=565033 RepID=A0A0A7GF32_GEOAI	Geoglobus acetivorans	FALSE	0.735	89	3.899e-19												0
bin.100.orig_c_000000000264_39	bin.100.orig	c_000000000264	39	37917	38117	-1	C		gac:GACE_1639 hypothetical protein	FALSE	0.77	95	1.081e-21	A0A0A7GF32_GEOAI	UniRef90_A0A0A7GF32 NTP_transf_2 domain-containing protein n=1 Tax=Geoglobus acetivorans TaxID=565033 RepID=A0A0A7GF32_GEOAI	Geoglobus acetivorans	FALSE	0.77	95	3.448e-21								Polymerase beta, Nucleotidyltransferase [PF18765.1]; Nucleotidyltransferase domain [PF01909.23]				0
bin.100.orig_c_000000000264_40	bin.100.orig	c_000000000264	40	38104	38310	-1	C		gac:GACE_1638 hypothetical protein	FALSE	0.811	108	6.402e-26	A0A0A7GF62_GEOAI	UniRef90_A0A0A7GF62 Uncharacterized protein n=2 Tax=Geoglobus acetivorans TaxID=565033 RepID=A0A0A7GF62_GEOAI	Geoglobus acetivorans	FALSE	0.811	108	2.042e-25								Protein of unknown function DUF86 [PF01934.17]				0
bin.100.orig_c_000000000264_41	bin.100.orig	c_000000000264	41	38532	38795	-1	C	K09951	gac:GACE_1637 CRISPR-associated protein Cas2; K09951	FALSE	0.849	155	3.715e-42	A0A0A7GFN3_GEOAI	UniRef90_A0A0A7GFN3 CRISPR-associated endoribonuclease Cas2 n=1 Tax=Geoglobus acetivorans TaxID=565033 RepID=A0A0A7GFN3_GEOAI	Geoglobus acetivorans	FALSE	0.849	155	1.185e-41								CRISPR associated protein Cas2 [PF09827.9]				0
bin.100.orig_c_000000000264_42	bin.100.orig	c_000000000264	42	38797	39765	-1	A	K15342	gah:GAH_00427 CRISPR-associated endonuclease Cas1; K15342	TRUE	0.824	548	7.763e-174	A0A0F7DC49_9EURY	UniRef90_A0A0F7DC49 CRISPR-associated endonuclease Cas1 n=1 Tax=Geoglobus ahangari TaxID=113653 RepID=A0A0F7DC49_9EURY	Geoglobus ahangari	TRUE	0.824	548	2.476e-173								CRISPR associated protein Cas1 [PF01867.16]				0
bin.100.orig_c_000000000264_43	bin.100.orig	c_000000000264	43	39770	40273	-1	C	K07464	gah:GAH_00426 CRISPR-associated protein Cas4; K07464	FALSE	0.69	231	7.316e-67	A0A0F7IG88_9EURY	UniRef90_A0A0F7IG88 CRISPR-associated exonuclease Cas4 n=1 Tax=Geoglobus ahangari TaxID=113653 RepID=A0A0F7IG88_9EURY	Geoglobus ahangari	FALSE	0.69	231	2.333e-66								Domain of unknown function DUF83 [PF01930.17]				0
bin.100.orig_c_000000000264_44	bin.100.orig	c_000000000264	44	45671	45883	1	E																									0
bin.100.orig_c_000000000264_45	bin.100.orig	c_000000000264	45	46266	46919	-1	A	K14654	afg:AFULGI_00022710 2,5-diamino-6-hydroxy-4-(5-phosphoribosylamino)pyrimidine 1'-reductase, archaeal; K14654	TRUE	0.814	365	1.973e-112	RIB7_ARCFU	UniRef90_O28272 2,5-diamino-6-ribosylamino-4(3H)-pyrimidinone 5'-phosphate reductase n=3 Tax=Archaeoglobus fulgidus TaxID=2234 RepID=RIB7_ARCFU	Archaeoglobus fulgidus	TRUE	0.814	365	6.294e-112								RibD C-terminal domain [PF01872.17]				0
bin.100.orig_c_000000000264_46	bin.100.orig	c_000000000264	46	46921	47811	-1	A	K03639	afu:AF_2006 molybdenum cofactor biosynthesis protein (moaA); K03639	TRUE	0.868	535	1.441e-169	MOAA_ARCFU	UniRef90_O28273 Probable GTP 3',8-cyclase n=3 Tax=Archaeoglobus fulgidus TaxID=2234 RepID=MOAA_ARCFU	Archaeoglobus fulgidus	TRUE	0.868	535	4.598e-169								Radical SAM superfamily [PF04055.21]; Molybdenum Cofactor Synthesis C [PF06463.13]; 4Fe-4S single cluster domain [PF13353.6]; 4Fe-4S single cluster domain [PF13394.6]				1
bin.100.orig_c_000000000264_47	bin.100.orig	c_000000000264	47	47781	48383	-1	A	K03752	afg:AFULGI_00022690 Molybdopterin-guanine dinucleotide biosynthesis protein A; K03752	TRUE	0.862	354	6.111e-109	A0A101E291_ARCFL	UniRef90_A0A101E291 Molybdopterin-guanine dinucleotide biosynthesis protein A (MobA) n=4 Tax=Archaeoglobus fulgidus TaxID=2234 RepID=A0A101E291_ARCFL	Archaeoglobus fulgidus	TRUE	0.862	354	1.949e-108								MobA-like NTP transferase domain [PF12804.7]				0
bin.100.orig_c_000000000264_48	bin.100.orig	c_000000000264	48	48431	49534	1	A	K18933	afg:AFULGI_00022680 tyrosine decarboxylase MnfA; K18933	TRUE	0.912	701	6.951e-226	MFNA_ARCFU	UniRef90_O28275 Probable L-aspartate decarboxylase n=3 Tax=Archaeoglobus fulgidus TaxID=2234 RepID=MFNA_ARCFU	Archaeoglobus fulgidus	TRUE	0.912	701	2.217e-225								Pyridoxal-dependent decarboxylase conserved domain [PF00282.19]; Aminotransferase class-V [PF00266.19]		sp|Q9MA74|SDC1_ARATH Serine decarboxylase; Xh	Xh	0
bin.100.orig_c_000000000264_49	bin.100.orig	c_000000000264	49	49539	49688	1	C		afg:AFULGI_00022670 hypothetical protein	FALSE	0.914	96	2.408e-22	A0A117KMB9_ARCFL	UniRef90_A0A117KMB9 Uncharacterized protein n=3 Tax=Archaeoglobus fulgidus TaxID=2234 RepID=A0A117KMB9_ARCFL	Archaeoglobus fulgidus	FALSE	0.914	96	7.68e-22												0
bin.100.orig_c_000000000264_50	bin.100.orig	c_000000000264	50	49694	50737	1	A	K00817	afg:AFULGI_00022660 histidinol-phosphate aminotransferase; K00817	TRUE	0.858	618	1.489e-197	HIS81_ARCFU	UniRef90_O28277 Histidinol-phosphate aminotransferase 1 n=3 Tax=Archaeoglobus fulgidus TaxID=2234 RepID=HIS81_ARCFU	Archaeoglobus fulgidus	TRUE	0.854	565	1.017e-178								Aminotransferase class I and II [PF00155.21]				0
bin.100.orig_c_000000000264_51	bin.100.orig	c_000000000264	51	50731	51267	1	C	K18532	afg:AFULGI_00022650 putative nucleotide kinase; K18532	FALSE	0.776	284	5.308e-85	KAD6_ARCFU	UniRef90_O28278 Putative adenylate kinase n=3 Tax=Archaeoglobus fulgidus TaxID=2234 RepID=KAD6_ARCFU	Archaeoglobus fulgidus	FALSE	0.776	284	1.693e-84								AAA domain [PF13238.6]				0
bin.100.orig_c_000000000264_52	bin.100.orig	c_000000000264	52	51271	52488	1	A	K01251	afg:AFULGI_00022640 adenosylhomocysteinase; K01251	TRUE	0.912	773	3.715e-250	SAHH_ARCFU	UniRef90_O28279 Adenosylhomocysteinase n=3 Tax=Archaeoglobus fulgidus TaxID=2234 RepID=SAHH_ARCFU	Archaeoglobus fulgidus	TRUE	0.912	773	1.185e-249								S-adenosyl-L-homocysteine hydrolase [PF05221.17]; S-adenosyl-L-homocysteine hydrolase, NAD binding domain [PF00670.21]; D-isomer specific 2-hydroxyacid dehydrogenase, NAD binding domain [PF02826.19]; Acetohydroxy acid isomeroreductase, NADPH-binding domain [PF07991.12]; Alanine dehydrogenase/PNT, C-terminal domain [PF01262.21]		sp|O67240|SAHH_AQUAE Adenosylhomocysteinase; Xh	Xh	0
bin.100.orig_c_000000000264_53	bin.100.orig	c_000000000264	53	52485	52892	1	C		afg:AFULGI_00022630 hypothetical protein	FALSE	0.853	241	8.427e-71	Y1999_ARCFU	UniRef90_O28280 Uncharacterized protein AF_1999 n=3 Tax=Archaeoglobus fulgidus TaxID=2234 RepID=Y1999_ARCFU	Archaeoglobus fulgidus	FALSE	0.853	241	2.688e-70												0
bin.100.orig_c_000000000264_54	bin.100.orig	c_000000000264	54	52923	53987	1	A		afu:AF_1998 iron-sulfur binding reductase	TRUE	0.913	677	1.157e-217	A0A101DEC8_ARCFL	UniRef90_A0A101DEC8 Iron-sulfur binding reductase n=3 Tax=Archaeoglobus fulgidus TaxID=2234 RepID=A0A101DEC8_ARCFL	Archaeoglobus fulgidus	TRUE	0.913	677	3.69e-217								Cysteine-rich domain [PF02754.16]; 4Fe-4S dicluster domain [PF13183.6]; 4Fe-4S dicluster domain [PF13534.6]; 4Fe-4S dicluster domain [PF13237.6]; 4Fe-4S dicluster domain [PF13187.6]				1
bin.100.orig_c_000000000264_55	bin.100.orig	c_000000000264	55	54005	54772	-1	A	K03775	afu:AF_1989 peptidyl-prolyl cis-trans isomerase (slyD); K03775	TRUE	0.899	433	3.24e-135	A0A101DY92_ARCFL	UniRef90_A0A101DY92 Peptidyl-prolyl cis-trans isomerase n=3 Tax=Archaeoglobus fulgidus TaxID=2234 RepID=A0A101DY92_ARCFL	Archaeoglobus fulgidus	TRUE	0.899	433	1.033e-134								FKBP-type peptidyl-prolyl cis-trans isomerase [PF00254.28]				0
bin.100.orig_c_000000000264_56	bin.100.orig	c_000000000264	56	54820	55365	1	C	K05873	afu:AF_1988 conserved hypothetical protein; K05873	FALSE	0.768	274	1.183e-81	O28291_ARCFU	UniRef90_O28291 CYTH domain-containing protein n=3 Tax=Archaeoglobus fulgidus TaxID=2234 RepID=O28291_ARCFU	Archaeoglobus fulgidus	FALSE	0.768	274	3.774e-81								CYTH domain [PF01928.21]				0
bin.100.orig_c_000000000264_57	bin.100.orig	c_000000000264	57	57168	57809	-1	C		mjh:JH146_1188 hypothetical protein	FALSE	0.318	89	5.247e-17	A0A076LC66_9EURY	UniRef90_A0A076LC66 Uncharacterized protein n=1 Tax=Methanocaldococcus bathoardescens TaxID=1301915 RepID=A0A076LC66_9EURY	Methanocaldococcus bathoardescens	FALSE	0.318	89	1.673e-16												0
bin.100.orig_c_000000000264_58	bin.100.orig	c_000000000264	58	60447	61097	1	A		afu:AF_1987 predicted coding region AF_1987	TRUE	0.878	396	3.92e-123	Y1987_ARCFU	UniRef90_O28292 Uncharacterized protein AF_1987 n=3 Tax=Archaeoglobus fulgidus TaxID=2234 RepID=Y1987_ARCFU	Archaeoglobus fulgidus	TRUE	0.878	396	1.25e-122												0
bin.100.orig_c_000000000264_59	bin.100.orig	c_000000000264	59	61104	61715	1	A		afu:AF_1986 predicted coding region AF_1986	TRUE	0.883	375	5.303e-116	Y1986_ARCFU	UniRef90_O28293 Uncharacterized protein AF_1986 n=3 Tax=Archaeoglobus fulgidus TaxID=2234 RepID=Y1986_ARCFU	Archaeoglobus fulgidus	TRUE	0.883	375	1.691e-115												0
bin.100.orig_c_000000000264_60	bin.100.orig	c_000000000264	60	61712	62710	-1	A	K00053	afu:AF_1985 ketol-acid reductoisomerase (ilvC); K00053	TRUE	0.953	666	1.499e-214	ILVC_ARCFU	UniRef90_O28294 Ketol-acid reductoisomerase (NAD(P)(+)) n=3 Tax=Archaeoglobus fulgidus TaxID=2234 RepID=ILVC_ARCFU	Archaeoglobus fulgidus	TRUE	0.953	666	4.78e-214								Acetohydroxy acid isomeroreductase, NADPH-binding domain [PF07991.12]; Acetohydroxy acid isomeroreductase, catalytic domain [PF01450.19]				0
bin.100.orig_c_000000000264_61	bin.100.orig	c_000000000264	61	62765	63169	1	C		afg:AFULGI_00022460 Mn-dependent transcriptional regulator	FALSE	0.823	229	5.563e-67	A0A117KUD6_ARCFL	UniRef90_A0A117KUD6 Iron-dependent repressor (TroR) n=3 Tax=Archaeoglobus fulgidus TaxID=2234 RepID=A0A117KUD6_ARCFL	Archaeoglobus fulgidus	FALSE	0.823	229	1.774e-66								Iron dependent repressor, N-terminal DNA binding domain [PF01325.19]				0
bin.100.orig_c_000000000264_62	bin.100.orig	c_000000000264	62	63172	64107	1	A	K02077	afg:AFULGI_00022450 ABC-type metal ion transport system, periplasmic component/surface adhesin; K02077	TRUE	0.778	495	1.383e-155	O28296_ARCFU	UniRef90_O28296 ABC transporter, periplasmic binding protein n=4 Tax=Archaeoglobus fulgidus TaxID=2234 RepID=O28296_ARCFU	Archaeoglobus fulgidus	TRUE	0.784	494	1.555e-154								Zinc-uptake complex component A periplasmic [PF01297.17]				0
bin.100.orig_c_000000000264_63	bin.100.orig	c_000000000264	63	64104	64865	1	A	K02074	afu:AF_1982 ABC transporter, ATP-binding protein; K02074	TRUE	0.837	439	2.613e-137	O28297_ARCFU	UniRef90_O28297 ABC transporter, ATP-binding protein n=2 Tax=Archaeoglobus fulgidus TaxID=2234 RepID=O28297_ARCFU	Archaeoglobus fulgidus	TRUE	0.837	439	8.334e-137								ABC transporter [PF00005.27]; Zinc-uptake complex component A periplasmic [PF01297.17]; AAA domain, putative AbiEii toxin, Type IV TA system [PF13304.6]				0
bin.100.orig_c_000000000264_64	bin.100.orig	c_000000000264	64	64858	65643	1	A		afg:AFULGI_00022420 ABC-type Mn2+/Zn2+ transport system, permease component	TRUE	0.78	416	4.491e-129	O28298_ARCFU	UniRef90_O28298 ABC transporter, permease protein n=5 Tax=Archaeoglobus fulgidus TaxID=2234 RepID=O28298_ARCFU	Archaeoglobus fulgidus	TRUE	0.78	416	1.433e-128								ABC 3 transport family [PF00950.17]				0
bin.100.orig_c_000000000264_65	bin.100.orig	c_000000000264	65	65680	66336	1	A	K02195	afg:AFULGI_00022410 ABC-type transport system involved in cytochrome c biogenesis, permease component; K02195	TRUE	0.85	385	2.145e-119	A0A075WGP6_ARCFL	UniRef90_A0A075WGP6 ABC-type transport system involved in cytochrome c biogenesis, permease component n=3 Tax=Archaeoglobus fulgidus TaxID=2234 RepID=A0A075WGP6_ARCFL	Archaeoglobus fulgidus	TRUE	0.85	385	6.843e-119								Cytochrome C assembly protein [PF01578.20]				0
bin.100.orig_c_000000000264_66	bin.100.orig	c_000000000264	66	66329	66442	1	C		afg:AFULGI_00022400 hypothetical protein	FALSE	0.771	61	2.489e-10	A0A101DZZ9_ARCFL	UniRef90_A0A101DZZ9 Uncharacterized protein n=2 Tax=Archaeoglobus fulgidus TaxID=2234 RepID=A0A101DZZ9_ARCFL	Archaeoglobus fulgidus	FALSE	0.771	61	7.939e-10												0
bin.100.orig_c_000000000264_67	bin.100.orig	c_000000000264	67	66439	67134	-1	A	K07073	afg:AFULGI_00022390 putative nucleotidyltransferase; K07073	TRUE	0.905	437	6.213e-137	O28300_ARCFU	UniRef90_O28300 NTP_transf_2 domain-containing protein n=3 Tax=Archaeoglobus fulgidus TaxID=2234 RepID=O28300_ARCFU	Archaeoglobus fulgidus	TRUE	0.905	437	1.982e-136												0
bin.100.orig_c_000000000264_68	bin.100.orig	c_000000000264	68	67131	67439	-1	C	K03926	afg:AFULGI_00022380 Uncharacterized protein; K03926	FALSE	0.924	199	3.201e-57	CUTA_ARCFU	UniRef90_O28301 Divalent-cation tolerance protein CutA n=3 Tax=Archaeoglobus fulgidus TaxID=2234 RepID=CUTA_ARCFU	Archaeoglobus fulgidus	FALSE	0.924	199	1.021e-56								CutA1 divalent ion tolerance protein [PF03091.15]				0
bin.100.orig_c_000000000264_69	bin.100.orig	c_000000000264	69	67467	67937	-1	C	K03627	afg:AFULGI_00022370 hypothetical protein; K03627	FALSE	0.874	286	5.351e-86	O28302_ARCFU	UniRef90_O28302 HTH cro/C1-type domain-containing protein n=3 Tax=Archaeoglobus fulgidus TaxID=2234 RepID=O28302_ARCFU	Archaeoglobus fulgidus	FALSE	0.874	286	1.707e-85								Helix-turn-helix [PF01381.22]; Helix-turn-helix domain [PF12844.7]				0
bin.100.orig_c_000000000264_70	bin.100.orig	c_000000000264	70	68038	69234	1	A	K03420	afg:AFULGI_00022360 26S proteasome subunit P45 family; K03420	TRUE	0.912	760	8.785e-246	PAN_ARCFU	UniRef90_O28303 Proteasome-activating nucleotidase n=6 Tax=Archaeoglobus fulgidus TaxID=2234 RepID=PAN_ARCFU	Archaeoglobus fulgidus	TRUE	0.912	760	2.802e-245	MER0278187	M41	MER0278187 - family M41 non-peptidase homologues (Glossina morsitans) [M41.UNW]#M41#{peptidase unit: 240-464}~source TMP013082-PA~	FALSE	0.509	123	3.017e-28	ATPase family associated with various cellular activities (AAA) [PF00004.29]; Proteasomal ATPase OB C-terminal domain [PF16450.5]; AAA+ lid domain [PF17862.1]; AAA domain (dynein-related subfamily) [PF07728.14]; Holliday junction DNA helicase RuvB P-loop domain [PF05496.12]; AAA domain (Cdc48 subfamily) [PF07724.14]; ATPase family associated with various cellular activities (AAA) [PF07726.11]; Is…		sp|Q5Z974|FTSH1_ORYSJ ATP-dependent zinc metalloprotease FTSH 1, chloroplastic; Xh	Xh	0
bin.100.orig_c_000000000264_71	bin.100.orig	c_000000000264	71	69330	70643	1	A	K02492	afg:AFULGI_00022350 glutamyl-tRNA reductase; K02492	TRUE	0.796	713	9.91e-229	HEM1_ARCFU	UniRef90_O28304 Glutamyl-tRNA reductase n=3 Tax=Archaeoglobus fulgidus TaxID=2234 RepID=HEM1_ARCFU	Archaeoglobus fulgidus	TRUE	0.796	713	3.161e-228								Glutamyl-tRNAGlu reductase, N-terminal domain [PF05201.15]; Shikimate / quinate 5-dehydrogenase [PF01488.20]; Glutamyl-tRNAGlu reductase, dimerisation domain [PF00745.20]				0
bin.100.orig_c_000000000264_72	bin.100.orig	c_000000000264	72	70582	71526	1	A	K01698	afg:AFULGI_00022340 Delta-aminolevulinic acid dehydratase; K01698	TRUE	0.902	593	2.533e-189	HEM2_ARCFU	UniRef90_O28305 Delta-aminolevulinic acid dehydratase n=4 Tax=Archaeoglobus fulgidus TaxID=2234 RepID=HEM2_ARCFU	Archaeoglobus fulgidus	TRUE	0.9	591	2.85e-188								Delta-aminolevulinic acid dehydratase [PF00490.21]				0
bin.100.orig_c_000000000264_73	bin.100.orig	c_000000000264	73	71520	72509	-1	A	K07055	afg:AFULGI_00022330 putative methyltransferase; K07055	TRUE	0.863	591	2.454e-188	O28306_ARCFU	UniRef90_O28306 tRNA(Phe) (4-demethylwyosine(37)-C(7)) aminocarboxypropyltransferase n=3 Tax=Archaeoglobus fulgidus TaxID=2234 RepID=O28306_ARCFU	Archaeoglobus fulgidus	TRUE	0.863	591	7.827e-188								Met-10+ like-protein [PF02475.16]; tRNA (Uracil-5-)-methyltransferase [PF05958.11]; tRNA methyltransferase 5 N-terminal domain [PF18093.1]; Ribosomal protein L11 methyltransferase (PrmA) [PF06325.13]				0
bin.100.orig_c_000000000264_74	bin.100.orig	c_000000000264	74	72481	73407	-1	A	K07562	afg:AFULGI_00022320 NMD protein affecting ribosome stability and mRNA decay; K07562	TRUE	0.813	514	2.386e-162	O28307_ARCFU	UniRef90_O28307 NMD3 domain-containing protein n=3 Tax=Archaeoglobus fulgidus TaxID=2234 RepID=O28307_ARCFU	Archaeoglobus fulgidus	TRUE	0.813	514	7.611e-162								NMD3 family [PF04981.13]				0
bin.100.orig_c_000000000264_75	bin.100.orig	c_000000000264	75	73584	74000	1	C	K13993	afu:AF_1971 small heat shock protein (hsp20-2); K13993	FALSE	0.826	237	1.667e-69	O28308_ARCFU	UniRef90_O28308 Small heat shock protein (Hsp20-2) n=5 Tax=Archaeoglobus fulgidus TaxID=2234 RepID=O28308_ARCFU	Archaeoglobus fulgidus	FALSE	0.826	237	5.317e-69								Hsp20/alpha crystallin family [PF00011.21]; HSP20-like domain found in ArsA [PF17886.1]; GvpH [PF05455.11]				0
bin.100.orig_c_000000000264_76	bin.100.orig	c_000000000264	76	74111	75052	1	A		afg:AFULGI_00022300 Tfp pilus assembly protein PilF	TRUE	0.876	571	5.937e-182	O28309_ARCFU	UniRef90_O28309 TPR domain-containing protein n=3 Tax=Archaeoglobus fulgidus TaxID=2234 RepID=O28309_ARCFU	Archaeoglobus fulgidus	TRUE	0.873	569	1.254e-180								MalT-like TPR region [PF17874.1]; Soluble NSF attachment protein, SNAP [PF14938.6]; Tetratricopeptide repeat [PF13424.6]; Tetratricopeptide repeat [PF13429.6]				0
bin.100.orig_c_000000000264_77	bin.100.orig	c_000000000264	77	75054	75662	-1	A	K09141	afg:AFULGI_00022290 uncharacterized protein family; K09141	TRUE	0.921	387	2.093e-120	Y1969_ARCFU	UniRef90_O28310 Protein AF_1969 n=3 Tax=Archaeoglobus fulgidus TaxID=2234 RepID=Y1969_ARCFU	Archaeoglobus fulgidus	TRUE	0.921	387	6.675e-120								AMMECR1 [PF01871.17]				0
bin.100.orig_c_000000000264_78	bin.100.orig	c_000000000264	78	75705	76469	1	A	K00845	afg:AFULGI_00022280 Transcriptional regulator/sugar kinase; K00845	TRUE	0.813	426	9.002e-133	A0A075WIC9_ARCFL	UniRef90_A0A075WIC9 Transcriptional regulator/sugar kinase n=6 Tax=Archaeoglobus fulgidus TaxID=2234 RepID=A0A075WIC9_ARCFL	Archaeoglobus fulgidus	TRUE	0.813	426	2.871e-132								ROK family [PF00480.20]				0
bin.100.orig_c_000000000264_79	bin.100.orig	c_000000000264	79	76417	77400	-1	A	K09717	afg:AFULGI_00022270 hypothetical protein; K09717	TRUE	0.852	577	1.377e-183	A0A075WN37_ARCFL	UniRef90_A0A075WN37 NTP_transf_2 domain-containing protein n=3 Tax=Archaeoglobus fulgidus TaxID=2234 RepID=A0A075WN37_ARCFL	Archaeoglobus fulgidus	TRUE	0.852	577	4.391e-183												0
bin.100.orig_c_000000000264_80	bin.100.orig	c_000000000264	80	77387	77962	-1	A		afu:AF_1966 conserved hypothetical protein	TRUE	0.897	359	6.632e-111	A0A101DDX4_ARCFL	UniRef90_A0A101DDX4 Uncharacterized protein n=3 Tax=Archaeoglobus fulgidus TaxID=2234 RepID=A0A101DDX4_ARCFL	Archaeoglobus fulgidus	TRUE	0.897	359	2.115e-110												0
bin.100.orig_c_000000000264_81	bin.100.orig	c_000000000264	81	77988	78398	-1	C	K03552	afu:AF_1965 conserved hypothetical protein; K03552	FALSE	0.852	242	2.499e-71	HJC_ARCFU	UniRef90_O28314 Holliday junction resolvase Hjc n=5 Tax=Archaeoglobus fulgidus TaxID=2234 RepID=HJC_ARCFU	Archaeoglobus fulgidus	FALSE	0.852	242	7.971e-71								Archaeal holliday junction resolvase (hjc) [PF01870.18]				0
bin.100.orig_c_000000000264_82	bin.100.orig	c_000000000264	82	78441	78770	1	C		afg:AFULGI_00022240 hypothetical protein	FALSE	0.848	194	5.154e-55	O28315_ARCFU	UniRef90_O28315 Uncharacterized protein n=3 Tax=Archaeoglobus fulgidus TaxID=2234 RepID=O28315_ARCFU	Archaeoglobus fulgidus	FALSE	0.848	194	1.644e-54												0
bin.100.orig_c_000000000264_83	bin.100.orig	c_000000000264	83	78771	80027	-1	A	K01703	afg:AFULGI_00022230 homoaconitate hydratase family protein/3-isopropylmalate dehydratase, large subunit; K01703	TRUE	0.924	810	1.284e-262	LEUC1_ARCFU	UniRef90_O28316 3-isopropylmalate dehydratase large subunit 1 n=3 Tax=Archaeoglobus fulgidus TaxID=2234 RepID=LEUC1_ARCFU	Archaeoglobus fulgidus	TRUE	0.924	810	4.094e-262								Aconitase family (aconitate hydratase) [PF00330.20]				0
bin.100.orig_c_000000000264_84	bin.100.orig	c_000000000264	84	80347	80700	1	C							A0A101E3M8_ARCFL	UniRef90_A0A101E3M8 Uncharacterized protein n=2 Tax=Archaeoglobus fulgidus TaxID=2234 RepID=A0A101E3M8_ARCFL	Archaeoglobus fulgidus	FALSE	0.773	184	6.512e-51												0
bin.100.orig_c_000000000264_85	bin.100.orig	c_000000000264	85	80784	82493	-1	C		meq:MSWHS_3152 hypothetical protein	FALSE	0.27	145	9.726e-33	A0A523SL77_9ARCH	UniRef90_A0A523SL77 PKD domain-containing protein n=1 Tax=Candidatus Bathyarchaeota archaeon TaxID=2026714 RepID=A0A523SL77_9ARCH	Candidatus Bathyarchaeota archaeon	FALSE	0.437	168	1.754e-39	MER1151729	N10	MER1151729 - family N10 non-lyase homologue () [N10.UNW]#N10#{peptidase unit: 367-563}~source OLS15803~	FALSE	0.423	145	4.363e-34					0
bin.100.orig_c_000000000272_1	bin.100.orig	c_000000000272	1	1	123	1	E																									0
bin.100.orig_c_000000000272_2	bin.100.orig	c_000000000272	2	285	479	1	E																									0
bin.100.orig_c_000000000272_3	bin.100.orig	c_000000000272	3	941	1231	1	C							A0A497IUT9_9EURY	UniRef90_A0A497IUT9 Uncharacterized protein n=1 Tax=Methanosarcinales archaeon TaxID=2250255 RepID=A0A497IUT9_9EURY	Methanosarcinales archaeon	FALSE	0.463	79	8.651e-15												0
bin.100.orig_c_000000000272_4	bin.100.orig	c_000000000272	4	1739	2530	1	C	K00666	afu:AF_0262 medium-chain acyl-CoA ligase (alkK-2); K00666	FALSE	0.578	258	2.391e-74	A0A117KLQ7_ARCFL	UniRef90_A0A117KLQ7 Acyl-CoA synthetase (AMP-forming)/AMP-acid ligase II n=1 Tax=Archaeoglobus fulgidus TaxID=2234 RepID=A0A117KLQ7_ARCFL	Archaeoglobus fulgidus	FALSE	0.784	284	7.412e-83								AMP-binding enzyme [PF00501.28]				0
bin.100.orig_c_000000000272_5	bin.100.orig	c_000000000272	5	2515	3375	1	C	K00666	afg:AFULGI_00002530 Acyl-CoA synthetase (AMP-forming)/AMP-acid ligase II; K00666	FALSE	0.681	390	1.481e-119	A0A523ABF6_9EURY	UniRef90_A0A523ABF6 AMP-dependent synthetase (Fragment) n=1 Tax=Archaeoglobi archaeon TaxID=2250530 RepID=A0A523ABF6_9EURY	Archaeoglobi archaeon	FALSE	0.681	390	3.448e-119								AMP-binding enzyme [PF00501.28]; AMP-binding enzyme C-terminal domain [PF13193.6]				0
bin.100.orig_c_000000000272_6	bin.100.orig	c_000000000272	6	3380	3910	-1	C	K00195	afu:AF_2398 acetyl-CoA decarbonylase/synthase, subunit epsilon (cdhB-2); K00195	FALSE	0.887	327	5.612e-100	ACDE2_ARCFU	UniRef90_O30273 Acetyl-CoA decarbonylase/synthase complex subunit epsilon 2 n=5 Tax=Archaeoglobus fulgidus TaxID=2234 RepID=ACDE2_ARCFU	Archaeoglobus fulgidus	FALSE	0.887	327	1.79e-99								CO dehydrogenase beta subunit/acetyl-CoA synthase epsilon subunit [PF02552.16]				0
bin.100.orig_c_000000000272_7	bin.100.orig	c_000000000272	7	3921	6317	-1	A	K00192	afu:AF_2397 acetyl-CoA decarbonylase/synthase, subunit alpha (cdhA-2); K00192	TRUE	0.938	1571	0	ACDA2_ARCFU	UniRef90_O30274 Acetyl-CoA decarbonylase/synthase complex subunit alpha 2 n=3 Tax=Archaeoglobus fulgidus TaxID=2234 RepID=ACDA2_ARCFU	Archaeoglobus fulgidus	TRUE	0.938	1571	0								Prismane/CO dehydrogenase family [PF03063.20]; 4Fe-4S dicluster domain [PF13534.6]; 4Fe-4S dicluster domain [PF13237.6]; 4Fe-4S dicluster domain [PF13183.6]; 4Fe-4S dicluster domain [PF14697.6]; 4Fe-4S dicluster domain [PF13187.6]; 4Fe-4S dicluster domain [PF12838.7]				0
bin.100.orig_c_000000000272_8	bin.100.orig	c_000000000272	8	6529	6765	1	C	K04758	afu:AF_2396 conserved hypothetical protein; K04758	FALSE	0.866	143	5.97e-38	A0A101DFS2_ARCFL	UniRef90_A0A101DFS2 FeoA domain-containing protein n=3 Tax=Archaeoglobus fulgidus TaxID=2234 RepID=A0A101DFS2_ARCFL	Archaeoglobus fulgidus	FALSE	0.866	143	1.904e-37								FeoA domain [PF04023.14]				0
bin.100.orig_c_000000000272_9	bin.100.orig	c_000000000272	9	6746	7192	1	C	K03709	afu:AF_2395 iron-dependent repressor; K03709	FALSE	0.9	280	3.037e-84	A0A101DFU1_ARCFL	UniRef90_A0A101DFU1 Iron-dependent repressor n=3 Tax=Archaeoglobus fulgidus TaxID=2234 RepID=A0A101DFU1_ARCFL	Archaeoglobus fulgidus	FALSE	0.9	280	9.686e-84								Iron dependent repressor, N-terminal DNA binding domain [PF01325.19]; Iron dependent repressor, metal binding and dimerisation domain [PF02742.15]				0
bin.100.orig_c_000000000272_10	bin.100.orig	c_000000000272	10	7197	8900	1	A	K04759	afu:AF_2394 iron (II) transporter (feoB-2); K04759	TRUE	0.853	993	4.4e-323	A0A101DFR4_ARCFL	UniRef90_A0A101DFR4 Iron (II) transporter (FeoB-2) n=3 Tax=Archaeoglobus fulgidus TaxID=2234 RepID=A0A101DFR4_ARCFL	Archaeoglobus fulgidus	TRUE	0.853	1000	0								Ferrous iron transport protein B [PF02421.18]; 50S ribosome-binding GTPase [PF01926.23]; Nucleoside recognition [PF07670.14]; MnmE helical domain [PF12631.7]; Ras family [PF00071.22]; Ferrous iron transport protein B C terminus [PF07664.12]; ADP-ribosylation factor family [PF00025.21]; AIG1 family [PF04548.16]; RsgA GTPase [PF03193.16]				0
bin.100.orig_c_000000000272_11	bin.100.orig	c_000000000272	11	8891	9202	1	C		afu:AF_2393 predicted coding region AF_2393	FALSE	0.665	132	1.027e-33	Y2393_ARCFU	UniRef90_O30278 Uncharacterized protein AF_2393 n=3 Tax=Archaeoglobus fulgidus TaxID=2234 RepID=Y2393_ARCFU	Archaeoglobus fulgidus	FALSE	0.665	132	3.274e-33												0
bin.100.orig_c_000000000272_12	bin.100.orig	c_000000000272	12	9217	9453	-1	C		afu:AF_2392 predicted coding region AF_2392	FALSE	0.834	151	1.062e-40	Y2392_ARCFU	UniRef90_O30279 Uncharacterized protein AF_2392 n=2 Tax=Archaeoglobus fulgidus TaxID=2234 RepID=Y2392_ARCFU	Archaeoglobus fulgidus	FALSE	0.834	151	3.388e-40								Family of unknown function (DUF5320) [PF17253.2]				0
bin.100.orig_c_000000000272_13	bin.100.orig	c_000000000272	13	9453	9647	-1	C		afu:AF_2391 predicted coding region AF_2391	FALSE	0.903	127	9.406e-33	Y2391_ARCFU	UniRef90_O30280 Uncharacterized protein AF_2391 n=3 Tax=Archaeoglobus fulgidus TaxID=2234 RepID=Y2391_ARCFU	Archaeoglobus fulgidus	FALSE	0.903	127	3e-32								Family of unknown function (DUF5320) [PF17253.2]				0
bin.100.orig_c_000000000272_14	bin.100.orig	c_000000000272	14	9801	11771	-1	A	K01895	metz:METMT2_0128 acetyl-coenzyme A synthetase; K01895	TRUE	0.702	913	1.227e-293	A0A1G1GG25_9BACT	UniRef90_A0A1G1GG25 Acetyl-coenzyme A synthetase n=1 Tax=Nitrospirae bacterium RBG_16_43_11 TaxID=1801706 RepID=A0A1G1GG25_9BACT	Nitrospirae bacterium RBG_16_43_11	TRUE	0.662	834	1.067e-265								AMP-binding enzyme [PF00501.28]; AMP-binding enzyme C-terminal domain [PF13193.6]; Acetyl-coenzyme A synthetase N-terminus [PF16177.5]				0
bin.100.orig_c_000000000272_15	bin.100.orig	c_000000000272	15	11851	13005	-1	A		afu:AF_2388 conserved hypothetical transmembrane protein	TRUE	0.79	622	3.464e-198	A0A101DFT6_ARCFL	UniRef90_A0A101DFT6 Conserved hypothetical transmembrane protein n=2 Tax=Archaeoglobus fulgidus TaxID=2234 RepID=A0A101DFT6_ARCFL	Archaeoglobus fulgidus	TRUE	0.79	622	1.105e-197								Cation efflux family [PF01545.21]; Dinitrogenase iron-molybdenum cofactor [PF02579.17]				0
bin.100.orig_c_000000000272_16	bin.100.orig	c_000000000272	16	13027	13665	-1	C		dax:FDQ92_08095 DUF1847 domain-containing protein	FALSE	0.508	189	2.259e-51	A0A524C9J8_9ARCH	UniRef90_A0A524C9J8 DUF1847 domain-containing protein n=1 Tax=Candidatus Lokiarchaeota archaeon TaxID=2053489 RepID=A0A524C9J8_9ARCH	Candidatus Lokiarchaeota archaeon	FALSE	0.633	263	1.43e-76								Protein of unknown function (DUF1847) [PF08901.11]				0
bin.100.orig_c_000000000272_17	bin.100.orig	c_000000000272	17	13697	14614	-1	A		afu:AF_2386 molybdopterin oxidoreductase, membrane subunit	TRUE	0.885	563	2.236e-179	A0A101DFU3_ARCFL	UniRef90_A0A101DFU3 Molybdopterin oxidoreductase, membrane subunit n=2 Tax=Archaeoglobus fulgidus TaxID=2234 RepID=A0A101DFU3_ARCFL	Archaeoglobus fulgidus	TRUE	0.885	563	7.132e-179								Polysulphide reductase, NrfD [PF03916.14]; Polysulfide reductase [PF14589.6]; DMSO reductase anchor subunit (DmsC) [PF04976.12]				0
bin.100.orig_c_000000000272_18	bin.100.orig	c_000000000272	18	14619	15167	-1	A		afu:AF_2385 molybdopterin oxidoreductase, iron-sulfur binding subunit	TRUE	1	397	4.161e-124	A0A101DFV1_ARCFL	UniRef90_A0A101DFV1 Molybdopterin oxidoreductase, iron-sulfur binding subunit n=2 Tax=Archaeoglobus fulgidus TaxID=2234 RepID=A0A101DFV1_ARCFL	Archaeoglobus fulgidus	TRUE	1	397	1.327e-123								4Fe-4S dicluster domain [PF13247.6]; 4Fe-4S dicluster domain [PF13237.6]; 4Fe-4S dicluster domain [PF12838.7]; 4Fe-4S dicluster domain [PF13187.6]; 4Fe-4S dicluster domain [PF14697.6]				0
bin.100.orig_c_000000000272_19	bin.100.orig	c_000000000272	19	15178	17646	-1	A		afu:AF_2384 molybdopterin oxidoreductase, molybdopterin binding subunit	TRUE	0.931	1605	0	O30286_ARCFU	UniRef90_O30286 Molybdopterin oxidoreductase, molybdopterin binding subunit n=2 Tax=Archaeoglobus fulgidus TaxID=2234 RepID=O30286_ARCFU	Archaeoglobus fulgidus	TRUE	0.931	1605	0								Molybdopterin oxidoreductase [PF00384.22]; Molybdopterin oxidoreductase Fe4S4 domain [PF04879.16]; Molydopterin dinucleotide binding domain [PF01568.21]				0
bin.100.orig_c_000000000272_20	bin.100.orig	c_000000000272	20	17830	18579	-1	A		afu:AF_0812 predicted coding region AF_0812	TRUE	0.809	417	1.006e-129	Y812_ARCFU	UniRef90_O29446 Uncharacterized protein AF_0812 n=4 Tax=Archaeoglobus fulgidus TaxID=2234 RepID=Y812_ARCFU	Archaeoglobus fulgidus	TRUE	0.809	417	3.208e-129												0
bin.100.orig_c_000000000272_21	bin.100.orig	c_000000000272	21	18659	19423	-1	A		afu:AF_2382 nucleotide-binding protein	TRUE	0.91	484	4.939e-153	O30288_ARCFU	UniRef90_O30288 Iron-sulfur cluster carrier protein n=3 Tax=Archaeoglobus fulgidus TaxID=2234 RepID=O30288_ARCFU	Archaeoglobus fulgidus	TRUE	0.91	484	1.575e-152								NUBPL iron-transfer P-loop NTPase [PF10609.9]; AAA domain [PF13614.6]; CobQ/CobB/MinD/ParA nucleotide binding domain [PF01656.23]; Cellulose biosynthesis protein BcsQ [PF06564.12]; ATPase MipZ [PF09140.11]; VirC1 protein [PF07015.11]; Anion-transporting ATPase [PF02374.15]; 4Fe-4S iron sulfur cluster binding proteins, NifH/frxC family [PF00142.18]		sp|P07620|PARA_ECOLX Plasmid partition protein A; Xh	Xh	0
bin.100.orig_c_000000000272_22	bin.100.orig	c_000000000272	22	19424	20275	-1	A		afu:AF_2381 iron-sulfur cluster binding protein	TRUE	0.862	507	2.191e-160	A0A101DFQ5_ARCFL	UniRef90_A0A101DFQ5 Iron-sulfur cluster binding protein n=3 Tax=Archaeoglobus fulgidus TaxID=2234 RepID=A0A101DFQ5_ARCFL	Archaeoglobus fulgidus	TRUE	0.862	507	6.989e-160								4Fe-4S dicluster domain [PF14697.6]; NUBPL iron-transfer P-loop NTPase [PF10609.9]; 4Fe-4S dicluster domain [PF13187.6]; 4Fe-4S dicluster domain [PF12838.7]; 4Fe-4S dicluster domain [PF13237.6]; 4Fe-4S dicluster domain [PF13247.6]				0
bin.100.orig_c_000000000272_23	bin.100.orig	c_000000000272	23	20272	21063	-1	A		afu:AF_2380 iron-sulfur cluster binding protein	TRUE	0.894	490	9.113e-155	A0A101E1E1_ARCFL	UniRef90_A0A101E1E1 Iron-sulfur cluster binding protein n=2 Tax=Archaeoglobus fulgidus TaxID=2234 RepID=A0A101E1E1_ARCFL	Archaeoglobus fulgidus	TRUE	0.894	490	2.907e-154								NUBPL iron-transfer P-loop NTPase [PF10609.9]; 4Fe-4S dicluster domain [PF14697.6]; 4Fe-4S dicluster domain [PF13187.6]; 4Fe-4S dicluster domain [PF13237.6]; 4Fe-4S dicluster domain [PF12838.7]; CobQ/CobB/MinD/ParA nucleotide binding domain [PF01656.23]				0
bin.100.orig_c_000000000272_24	bin.100.orig	c_000000000272	24	21060	21317	-1	C		afu:AF_2379 predicted coding region AF_2379	FALSE	0.77	136	1.832e-35	Y2379_ARCFU	UniRef90_O30291 Uncharacterized protein AF_2379 n=2 Tax=Archaeoglobus fulgidus TaxID=2234 RepID=Y2379_ARCFU	Archaeoglobus fulgidus	FALSE	0.77	136	5.844e-35												0
bin.100.orig_c_000000000272_25	bin.100.orig	c_000000000272	25	21308	21742	-1	C		afu:AF_2378 conserved hypothetical protein	FALSE	0.744	219	3.275e-63	A0A101DFQ4_ARCFL	UniRef90_A0A101DFQ4 Nitro_FeMo-Co domain-containing protein n=2 Tax=Archaeoglobus fulgidus TaxID=2234 RepID=A0A101DFQ4_ARCFL	Archaeoglobus fulgidus	FALSE	0.744	219	1.045e-62								Dinitrogenase iron-molybdenum cofactor [PF02579.17]				0
bin.100.orig_c_000000000272_26	bin.100.orig	c_000000000272	26	21789	22139	-1	C		afu:AF_2377 conserved hypothetical protein	FALSE	0.926	206	4.015e-59	O30293_ARCFU	UniRef90_O30293 Nitro_FeMo-Co domain-containing protein n=2 Tax=Archaeoglobus fulgidus TaxID=2234 RepID=O30293_ARCFU	Archaeoglobus fulgidus	FALSE	0.926	206	1.28e-58								Dinitrogenase iron-molybdenum cofactor [PF02579.17]				0
bin.100.orig_c_000000000272_27	bin.100.orig	c_000000000272	27	22456	22773	1	C		afg:AFULGI_00017650 putative distant relative of cell wall-associated hydrolase	FALSE	0.942	129	1.416e-32	A0A124FBV9_ARCFL	UniRef90_A0A124FBV9 Uncharacterized protein n=3 Tax=Archaeoglobus fulgidus TaxID=2234 RepID=A0A124FBV9_ARCFL	Archaeoglobus fulgidus	FALSE	0.942	129	4.516e-32								NlpC/P60 family [PF00877.19]				0
bin.100.orig_c_000000000272_28	bin.100.orig	c_000000000272	28	22757	23050	1	C		afg:AFULGI_00017650 putative distant relative of cell wall-associated hydrolase	FALSE	0.863	174	1.541e-48	A0A124FBV9_ARCFL	UniRef90_A0A124FBV9 Uncharacterized protein n=3 Tax=Archaeoglobus fulgidus TaxID=2234 RepID=A0A124FBV9_ARCFL	Archaeoglobus fulgidus	FALSE	0.863	174	4.914e-48								Permuted papain-like amidase enzyme, YaeF/YiiX, C92 family [PF05708.12]				0
bin.100.orig_c_000000000272_29	bin.100.orig	c_000000000272	29	23304	23648	-1	C	K00242	afg:AFULGI_00007640 Succinate dehydrogenase, hydrophobic anchor subunit; K00242	FALSE	0.782	184	9.407e-52	DHSD_ARCFU	UniRef90_O29573 Succinate dehydrogenase hydrophobic membrane anchor subunit n=3 Tax=Archaeoglobus fulgidus TaxID=2234 RepID=DHSD_ARCFU	Archaeoglobus fulgidus	FALSE	0.782	184	3.001e-51								Succinate dehydrogenase/Fumarate reductase transmembrane subunit [PF01127.22]				0
bin.100.orig_c_000000000272_30	bin.100.orig	c_000000000272	30	23650	24024	-1	C	K00241	afg:AFULGI_00007630 Succinate dehydrogenase/fumarate reductase, cytochrome b subunit; K00241	FALSE	0.861	224	3.942e-65	A0A101DEW9_ARCFL	UniRef90_A0A101DEW9 Succinate dehydrogenase, subunit C (SdhC) n=3 Tax=Archaeoglobus fulgidus TaxID=2234 RepID=A0A101DEW9_ARCFL	Archaeoglobus fulgidus	FALSE	0.861	224	1.257e-64								Succinate dehydrogenase/Fumarate reductase transmembrane subunit [PF01127.22]				0
bin.100.orig_c_000000000272_31	bin.100.orig	c_000000000272	31	24026	24736	-1	A	K00240	afg:AFULGI_00007620 succinate dehydrogenase and fumarate reductase iron-sulfur protein; K00240	TRUE	0.923	458	3.167e-144	A0A075WB18_ARCFL	UniRef90_A0A075WB18 Succinate dehydrogenase and fumarate reductase iron-sulfur protein n=4 Tax=Archaeoglobus fulgidus TaxID=2234 RepID=A0A075WB18_ARCFL	Archaeoglobus fulgidus	TRUE	0.923	458	1.01e-143								2Fe-2S iron-sulfur cluster binding domain [PF13085.6]; 4Fe-4S dicluster domain [PF13183.6]; 4Fe-4S dicluster domain [PF13237.6]; 2Fe-2S iron-sulfur cluster binding domain [PF13510.6]; 4Fe-4S dicluster domain [PF13534.6]; 4Fe-4S double cluster binding domain [PF13484.6]				0
bin.100.orig_c_000000000272_32	bin.100.orig	c_000000000272	32	24747	26438	-1	A	K00239	afg:AFULGI_00007610 succinate dehydrogenase or fumarate reductase; K00239	TRUE	0.942	1114	0	A0A075WEQ1_ARCFL	UniRef90_A0A075WEQ1 Succinate dehydrogenase or fumarate reductase n=3 Tax=Archaeoglobus fulgidus TaxID=2234 RepID=A0A075WEQ1_ARCFL	Archaeoglobus fulgidus	TRUE	0.942	1114	0								FAD binding domain [PF00890.24]; Fumarate reductase flavoprotein C-term [PF02910.20]				0
bin.100.orig_c_000000000272_33	bin.100.orig	c_000000000272	33	26584	27312	1	A		afg:AFULGI_00007600 ABC-type polar amino acid transport system, ATPase component	TRUE	0.902	457	7.886e-144	A0A101DEU4_ARCFL	UniRef90_A0A101DEU4 Glutamine ABC transporter, ATP-binding protein (GlnQ) n=3 Tax=Archaeoglobus fulgidus TaxID=2234 RepID=A0A101DEU4_ARCFL	Archaeoglobus fulgidus	TRUE	0.902	457	2.515e-143								ABC transporter [PF00005.27]; RecF/RecN/SMC N terminal domain [PF02463.19]; AAA domain, putative AbiEii toxin, Type IV TA system [PF13304.6]				0
bin.100.orig_c_000000000272_34	bin.100.orig	c_000000000272	34	27429	29360	1	A	K01895	afg:AFULGI_00007570 Acyl-coenzyme A synthetase/AMP-(fatty) acid ligase; K01895	TRUE	0.922	1242	0	A0A101DEX1_ARCFL	UniRef90_A0A101DEX1 Acetyl-CoA synthetase (Acs-3) n=3 Tax=Archaeoglobus fulgidus TaxID=2234 RepID=A0A101DEX1_ARCFL	Archaeoglobus fulgidus	TRUE	0.922	1242	0								AMP-binding enzyme [PF00501.28]; AMP-binding enzyme C-terminal domain [PF13193.6]; Acetyl-coenzyme A synthetase N-terminus [PF16177.5]				0
bin.100.orig_c_000000000272_35	bin.100.orig	c_000000000272	35	29444	30097	1	A	K00939	afg:AFULGI_00007560 adenylate kinase; K00939	TRUE	0.953	437	3.212e-137	KAD_ARCFU	UniRef90_O29581 Adenylate kinase n=3 Tax=Archaeoglobus fulgidus TaxID=2234 RepID=KAD_ARCFU	Archaeoglobus fulgidus	TRUE	0.953	437	1.025e-136								Adenylate kinase [PF00406.22]; AAA domain [PF13207.6]; Adenylate kinase, active site lid [PF05191.14]; AAA domain [PF13671.6]; Cytidylate kinase [PF02224.18]; AAA domain [PF13238.6]				0
bin.100.orig_c_000000000272_36	bin.100.orig	c_000000000272	36	30087	30803	-1	A	K06889	afg:AFULGI_00007550 putative hydrolase of the alpha/beta superfamily; K06889	TRUE	0.81	398	2.254e-123	O29582_ARCFU	UniRef90_O29582 2-hydroxy-6-oxohepta-2,4-dienoate hydrolase (TodF) n=3 Tax=Archaeoglobus fulgidus TaxID=2234 RepID=O29582_ARCFU	Archaeoglobus fulgidus	TRUE	0.81	398	7.19e-123	MER0059742	S09C	MER0059742 - subfamily S9C unassigned peptidases (Archaeoglobus fulgidus) [S09.UPC]#S09C#{peptidase unit: 44-226}~source NP_069509~	FALSE	0.832	314	5.841e-96	Serine aminopeptidase, S33 [PF12146.8]; Prolyl oligopeptidase family [PF00326.21]; alpha/beta hydrolase fold [PF00561.20]; Alpha/beta hydrolase of unknown function (DUF1100) [PF06500.11]; Alpha/beta hydrolase family [PF12697.7]		sp|O64252|PRXH_BPMD2 Putative non-heme haloperoxidase; Xh	Xh	0
bin.100.orig_c_000000000272_37	bin.100.orig	c_000000000272	37	30803	31171	-1	C		afg:AFULGI_00007540 putative transcriptional regulator	FALSE	0.885	227	2.086e-66	O29583_ARCFU	UniRef90_O29583 Uncharacterized protein n=3 Tax=Archaeoglobus fulgidus TaxID=2234 RepID=O29583_ARCFU	Archaeoglobus fulgidus	FALSE	0.885	227	6.652e-66												0
bin.100.orig_c_000000000272_38	bin.100.orig	c_000000000272	38	31504	32748	1	A		afu:AF_0671 acyl-CoA dehydrogenase (acd-4)	TRUE	0.936	814	6.258e-264	A0A101E2T0_ARCFL	UniRef90_A0A101E2T0 Acyl-CoA dehydrogenase (Acd-4) n=3 Tax=Archaeoglobus fulgidus TaxID=2234 RepID=A0A101E2T0_ARCFL	Archaeoglobus fulgidus	TRUE	0.936	814	1.996e-263								Acyl-CoA dehydrogenase, C-terminal domain [PF00441.24]; Acyl-CoA dehydrogenase, middle domain [PF02770.19]; Acyl-CoA dehydrogenase, N-terminal domain [PF02771.16]; Acyl-CoA dehydrogenase, C-terminal domain [PF08028.11]				0
bin.100.orig_c_000000000272_39	bin.100.orig	c_000000000272	39	32778	33860	-1	A	K01736	afu:AF_0670 chorismate synthase (aroC); K01736	TRUE	0.844	630	2.919e-201	AROC_ARCFU	UniRef90_O29587 Chorismate synthase n=3 Tax=Archaeoglobus fulgidus TaxID=2234 RepID=AROC_ARCFU	Archaeoglobus fulgidus	TRUE	0.844	630	9.309e-201								Chorismate synthase [PF01264.21]		sp|A3PAU4|AROC_PROM0 Chorismate synthase; Xh	Xh	0
bin.100.orig_c_000000000272_40	bin.100.orig	c_000000000272	40	33857	34048	-1	C	K01821	afu:AF_0669 4-oxalocrotonate tautomerase, putative; K01821	FALSE	0.861	115	1.205e-28	A0A117KMJ3_ARCFL	UniRef90_A0A117KMJ3 4-oxalocrotonate tautomerase, putative n=4 Tax=Archaeoglobus fulgidus TaxID=2234 RepID=A0A117KMJ3_ARCFL	Archaeoglobus fulgidus	FALSE	0.861	115	3.842e-28								Tautomerase enzyme [PF01361.21]				0
bin.100.orig_c_000000000272_41	bin.100.orig	c_000000000272	41	34127	34747	1	C	K03523	afg:AFULGI_00012680 hypothetical protein; K03523	FALSE	0.727	304	1.992e-91	A0A124FBX7_ARCFL	UniRef90_A0A124FBX7 Uncharacterized protein n=4 Tax=Archaeoglobus fulgidus TaxID=2234 RepID=A0A124FBX7_ARCFL	Archaeoglobus fulgidus	FALSE	0.727	304	6.352e-91								BioY family [PF02632.14]				0
bin.100.orig_c_000000000272_42	bin.100.orig	c_000000000272	42	34740	35834	1	A	K16786,K16787	afg:AFULGI_00012690 ABC-type cobalt transport system, ATPase component; K16786; K16787	TRUE	0.789	589	5.886e-187	A0A075WG56_ARCFL	UniRef90_A0A075WG56 ABC-type cobalt transport system, ATPase component n=4 Tax=Archaeoglobus fulgidus TaxID=2234 RepID=A0A075WG56_ARCFL	Archaeoglobus fulgidus	TRUE	0.789	589	1.877e-186								ABC transporter [PF00005.27]; RecF/RecN/SMC N terminal domain [PF02463.19]				0
bin.100.orig_c_000000000272_43	bin.100.orig	c_000000000272	43	35831	36466	1	C	K16785	afg:AFULGI_00012700 hypothetical protein; K16785	FALSE	0.722	309	4.152e-93	A0A101DCV6_ARCFL	UniRef90_A0A101DCV6 Uncharacterized protein n=3 Tax=Archaeoglobus fulgidus TaxID=2234 RepID=A0A101DCV6_ARCFL	Archaeoglobus fulgidus	FALSE	0.722	309	1.324e-92												0
bin.100.orig_c_000000000272_44	bin.100.orig	c_000000000272	44	36436	37164	-1	A		afu:AF_1172 predicted coding region AF_1172	TRUE	0.915	453	1.845e-142	O29095_ARCFU	UniRef90_O29095 ATPase domain-containing protein n=5 Tax=Archaeoglobus fulgidus TaxID=2234 RepID=O29095_ARCFU	Archaeoglobus fulgidus	TRUE	0.915	453	5.886e-142								KaiC [PF06745.13]				0
bin.100.orig_c_000000000272_45	bin.100.orig	c_000000000272	45	37327	37884	1	C		afg:AFULGI_00012720 hypothetical protein	FALSE	0.791	299	6.267e-90	A0A117KUN0_ARCFL	UniRef90_A0A117KUN0 Uncharacterized protein n=3 Tax=Archaeoglobus fulgidus TaxID=2234 RepID=A0A117KUN0_ARCFL	Archaeoglobus fulgidus	FALSE	0.783	295	3.417e-88												0
bin.100.orig_c_000000000272_46	bin.100.orig	c_000000000272	46	37980	38600	1	A		afg:AFULGI_00012730 Putative sterol carrier protein	TRUE	0.9	389	7.156e-121	A0A101DCV3_ARCFL	UniRef90_A0A101DCV3 SCP2 domain-containing protein n=3 Tax=Archaeoglobus fulgidus TaxID=2234 RepID=A0A101DCV3_ARCFL	Archaeoglobus fulgidus	TRUE	0.9	389	2.283e-120												0
bin.100.orig_c_000000000272_47	bin.100.orig	c_000000000272	47	38620	39924	1	A		afg:AFULGI_00012740 Acyl-CoA dehydrogenase	TRUE	0.92	835	6.487e-271	O29092_ARCFU	UniRef90_O29092 Acyl-CoA dehydrogenase, short chain-specific (AcdS) n=3 Tax=Archaeoglobus fulgidus TaxID=2234 RepID=O29092_ARCFU	Archaeoglobus fulgidus	TRUE	0.92	835	2.069e-270								Acyl-CoA dehydrogenase, C-terminal domain [PF00441.24]; Acyl-CoA dehydrogenase, middle domain [PF02770.19]; Acyl-CoA dehydrogenase, N-terminal domain [PF02771.16]				0
bin.100.orig_c_000000000272_48	bin.100.orig	c_000000000272	48	39946	40692	1	A		afu:AF_1176 predicted coding region AF_1176	TRUE	0.938	490	6.185e-155	A0A101DCV5_ARCFL	UniRef90_A0A101DCV5 Uncharacterized protein n=3 Tax=Archaeoglobus fulgidus TaxID=2234 RepID=A0A101DCV5_ARCFL	Archaeoglobus fulgidus	TRUE	0.938	490	1.973e-154								Acetoacetate decarboxylase (ADC) [PF06314.11]				0
bin.100.orig_c_000000000272_49	bin.100.orig	c_000000000272	49	40701	41513	1	C		afu:AF_1176 predicted coding region AF_1176	FALSE	0.474	226	4.838e-63	A0A523AUX3_9EURY	UniRef90_A0A523AUX3 Uncharacterized protein n=1 Tax=Hadesarchaea archaeon TaxID=2250276 RepID=A0A523AUX3_9EURY	Hadesarchaea archaeon	FALSE	0.511	259	2.899e-74								Acetoacetate decarboxylase (ADC) [PF06314.11]				0
bin.100.orig_c_000000000272_50	bin.100.orig	c_000000000272	50	41510	42613	1	A		afu:AF_1177 3-hydroxyacyl-CoA dehydrogenase (hbd-6)	TRUE	0.741	426	9.88e-131	A0A101DCX8_ARCFL	UniRef90_A0A101DCX8 3-hydroxyacyl-CoA dehydrogenase (Hbd-6) n=4 Tax=Archaeoglobus fulgidus TaxID=2234 RepID=A0A101DCX8_ARCFL	Archaeoglobus fulgidus	TRUE	0.741	426	3.151e-130								3-hydroxyacyl-CoA dehydrogenase, NAD binding domain [PF02737.18]; 3-hydroxyacyl-CoA dehydrogenase, C-terminal domain [PF00725.22]; UDP-glucose/GDP-mannose dehydrogenase family, NAD binding domain [PF03721.14]; NAD-dependent glycerol-3-phosphate dehydrogenase N-terminus [PF01210.23]				0
bin.100.orig_c_000000000272_51	bin.100.orig	c_000000000272	51	42636	42956	1	C		afu:AF_1178 predicted coding region AF_1178	FALSE	0.779	171	2.987e-47	A0A101E1G5_ARCFL	UniRef90_A0A101E1G5 Uncharacterized protein n=4 Tax=Archaeoglobus fulgidus TaxID=2234 RepID=A0A101E1G5_ARCFL	Archaeoglobus fulgidus	FALSE	0.779	171	9.526e-47								MazG-like family [PF12643.7]; MazG nucleotide pyrophosphohydrolase domain [PF03819.17]				0
bin.100.orig_c_000000000272_52	bin.100.orig	c_000000000272	52	43009	43956	1	A	K17488	afu:AF_1179 conserved hypothetical protein; K17488	TRUE	0.876	569	3.148e-181	MPTA_ARCFU	UniRef90_O29088 GTP cyclohydrolase MptA n=3 Tax=Archaeoglobus fulgidus TaxID=2234 RepID=MPTA_ARCFU	Archaeoglobus fulgidus	TRUE	0.876	569	1.004e-180								Type I GTP cyclohydrolase folE2 [PF02649.14]				0
bin.100.orig_c_000000000272_53	bin.100.orig	c_000000000272	53	43913	45217	1	A		afu:AF_1180 predicted coding region AF_1180	TRUE	0.823	737	7.403e-237	A0A075WCF1_ARCFL	UniRef90_A0A075WCF1 PLDc_2 domain-containing protein n=3 Tax=Archaeoglobus fulgidus TaxID=2234 RepID=A0A075WCF1_ARCFL	Archaeoglobus fulgidus	TRUE	0.823	737	2.361e-236								PLD-like domain [PF13091.6]				0
bin.100.orig_c_000000000272_54	bin.100.orig	c_000000000272	54	45254	45889	1	A	K06883	afu:AF_1181 GTP-binding protein; K06883	TRUE	0.937	417	2.339e-130	A0A101E1L0_ARCFL	UniRef90_A0A101E1L0 GTP-binding protein n=3 Tax=Archaeoglobus fulgidus TaxID=2234 RepID=A0A101E1L0_ARCFL	Archaeoglobus fulgidus	TRUE	0.937	417	7.46e-130								Elongation factor Tu GTP binding domain [PF00009.27]; ADP-ribosylation factor family [PF00025.21]; Ras family [PF00071.22]; 50S ribosome-binding GTPase [PF01926.23]; MnmE helical domain [PF12631.7]; Ferrous iron transport protein B [PF02421.18]; Signal recognition particle receptor beta subunit [PF09439.10]; GTPase of unknown function C-terminal [PF08438.10]				0
bin.100.orig_c_000000000272_55	bin.100.orig	c_000000000272	55	45895	46242	1	C	K09743	afg:AFULGI_00012820 hypothetical protein; K09743	FALSE	0.898	218	2.922e-63	O29085_ARCFU	UniRef90_O29085 Uncharacterized protein n=3 Tax=Archaeoglobus fulgidus TaxID=2234 RepID=O29085_ARCFU	Archaeoglobus fulgidus	FALSE	0.898	218	9.321e-63								Uncharacterized protein conserved in archaea (DUF2073) [PF09846.9]				0
bin.100.orig_c_000000000272_56	bin.100.orig	c_000000000272	56	46251	46571	1	C	K07163	afu:AF_1183 predicted coding region AF_1183; K07163	FALSE	0.938	205	4.657e-59	A0A117KLT6_ARCFL	UniRef90_A0A117KLT6 Uncharacterized protein n=3 Tax=Archaeoglobus fulgidus TaxID=2234 RepID=A0A117KLT6_ARCFL	Archaeoglobus fulgidus	FALSE	0.938	205	1.485e-58								Zn-ribbon containing protein [PF09845.9]				0
bin.100.orig_c_000000000272_57	bin.100.orig	c_000000000272	57	47058	47798	-1	C	K00858	afg:AFULGI_00026560 putative sugar kinase; K00858	FALSE	0.699	349	3.039e-106	NADK_ARCFU	UniRef90_O30297 NAD kinase n=4 Tax=Archaeoglobus fulgidus TaxID=2234 RepID=NADK_ARCFU	Archaeoglobus fulgidus	FALSE	0.696	347	3.417e-105								ATP-NAD kinase [PF01513.21]				0
bin.100.orig_c_000000000272_58	bin.100.orig	c_000000000272	58	47795	48553	-1	A	K01092	afu:AF_2372 extragenic suppressor (suhB); K01092	TRUE	0.841	439	1.82e-137	BSUHB_ARCFU	UniRef90_O30298 Fructose-1,6-bisphosphatase/inositol-1-monophosphatase n=7 Tax=Archaeoglobus fulgidus TaxID=2234 RepID=BSUHB_ARCFU	Archaeoglobus fulgidus	TRUE	0.841	439	5.806e-137								Inositol monophosphatase family [PF00459.25]				0
bin.100.orig_c_000000000272_59	bin.100.orig	c_000000000272	59	48569	49120	-1	C		afg:AFULGI_00026540 Dolichol kinase	FALSE	0.712	263	1.669e-77	A0A075WG47_ARCFL	UniRef90_A0A075WG47 Dolichol kinase n=4 Tax=Archaeoglobus fulgidus TaxID=2234 RepID=A0A075WG47_ARCFL	Archaeoglobus fulgidus	FALSE	0.712	263	5.322e-77												0
bin.100.orig_c_000000000272_60	bin.100.orig	c_000000000272	60	49113	49367	-1	C	K09721	afg:AFULGI_00026530 hypothetical protein; K09721	FALSE	0.884	157	9.039e-43	YN7A_ARCFU	UniRef90_P58016 UPF0147 protein AF_2370.1 n=3 Tax=Archaeoglobus fulgidus TaxID=2234 RepID=YN7A_ARCFU	Archaeoglobus fulgidus	FALSE	0.884	157	2.883e-42								Uncharacterised protein family (UPF0147) [PF03685.13]				0
bin.100.orig_c_000000000272_61	bin.100.orig	c_000000000272	61	49414	49818	1	C	K07143	afg:AFULGI_00026520 putative Zn-finger containing protein; K07143	FALSE	0.649	174	8.864e-48	Y2370_ARCFU	UniRef90_O30300 UPF0148 protein AF_2370 n=3 Tax=Archaeoglobus fulgidus TaxID=2234 RepID=Y2370_ARCFU	Archaeoglobus fulgidus	FALSE	0.649	174	2.827e-47								Sjogren's syndrome/scleroderma autoantigen 1 (Autoantigen p27) [PF06677.12]				0
bin.100.orig_c_000000000272_62	bin.100.orig	c_000000000272	62	49851	50840	1	A		afu:AF_2369 predicted coding region AF_2369	TRUE	0.809	548	1.466e-173	O30301_ARCFU	UniRef90_O30301 TPR_REGION domain-containing protein n=3 Tax=Archaeoglobus fulgidus TaxID=2234 RepID=O30301_ARCFU	Archaeoglobus fulgidus	TRUE	0.809	548	4.675e-173								Soluble NSF attachment protein, SNAP [PF14938.6]; Tetratricopeptide repeat [PF13429.6]				0
bin.100.orig_c_000000000272_63	bin.100.orig	c_000000000272	63	50881	52569	1	A	K01897	afg:AFULGI_00026490 Acyl-CoA synthetase (AMP-forming)/AMP-acid ligase II; K01897	TRUE	0.931	1094	0	A0A075WHU6_ARCFL	UniRef90_A0A075WHU6 Acyl-CoA synthetase (AMP-forming)/AMP-acid ligase II n=3 Tax=Archaeoglobus fulgidus TaxID=2234 RepID=A0A075WHU6_ARCFL	Archaeoglobus fulgidus	TRUE	0.931	1094	0								AMP-binding enzyme [PF00501.28]; AMP-binding enzyme C-terminal domain [PF13193.6]				0
bin.100.orig_c_000000000272_64	bin.100.orig	c_000000000272	64	52566	53132	-1	C		afg:AFULGI_00026480 Acetyltransferase	FALSE	0.866	340	2.974e-104	A0A101DFP7_ARCFL	UniRef90_A0A101DFP7 N-acetyltransferase domain-containing protein n=3 Tax=Archaeoglobus fulgidus TaxID=2234 RepID=A0A101DFP7_ARCFL	Archaeoglobus fulgidus	FALSE	0.863	338	3.35e-103								Acetyltransferase (GNAT) family [PF00583.25]; Acetyltransferase (GNAT) domain [PF13420.7]				0
bin.100.orig_c_000000000272_65	bin.100.orig	c_000000000272	65	53113	54234	-1	A	K00812	afg:AFULGI_00026470 Aspartate/tyrosine/aromatic aminotransferase; K00812	TRUE	0.853	660	2.128e-211	A0A075WG43_ARCFL	UniRef90_A0A075WG43 Aminotransferase n=3 Tax=Archaeoglobus fulgidus TaxID=2234 RepID=A0A075WG43_ARCFL	Archaeoglobus fulgidus	TRUE	0.853	660	6.786e-211								Aminotransferase class I and II [PF00155.21]; Aminotransferase class-V [PF00266.19]; Cys/Met metabolism PLP-dependent enzyme [PF01053.20]				0
bin.100.orig_c_000000000272_66	bin.100.orig	c_000000000272	66	54369	54587	1	C		afg:AFULGI_00011780 hypothetical protein	FALSE	0.653	94	2.742e-21	A0A075WK50_ARCFL	UniRef90_A0A075WK50 Uncharacterized protein n=1 Tax=Archaeoglobus fulgidus DSM 8774 TaxID=1344584 RepID=A0A075WK50_ARCFL	Archaeoglobus fulgidus DSM 8774	FALSE	0.653	94	8.747e-21								Protein of unknown function DUF104 [PF01954.16]				0
bin.100.orig_c_000000000272_67	bin.100.orig	c_000000000272	67	54571	54963	1	C	K07064	afu:AF_1077 conserved hypothetical protein; K07064	FALSE	0.674	175	2.858e-48	A0A075WE32_ARCFL	UniRef90_A0A075WE32 Ribonuclease VapC n=3 Tax=Archaeoglobus fulgidus TaxID=2234 RepID=A0A075WE32_ARCFL	Archaeoglobus fulgidus	FALSE	0.671	175	1.715e-47								PIN domain [PF01850.21]				0
bin.100.orig_c_000000000272_68	bin.100.orig	c_000000000272	68	55376	56473	-1	A	K07033	afu:AF_2365 conserved hypothetical protein; K07033	TRUE	0.912	697	1.479e-224	Y2365_ARCFU	UniRef90_O30305 UPF0051 protein AF_2365 n=5 Tax=Archaeoglobus fulgidus TaxID=2234 RepID=Y2365_ARCFU	Archaeoglobus fulgidus	TRUE	0.912	697	4.718e-224								Uncharacterized protein family (UPF0051) [PF01458.17]				0
bin.100.orig_c_000000000272_69	bin.100.orig	c_000000000272	69	56443	57207	-1	A	K09013	afg:AFULGI_00026440 ABC-type transport system involved in Fe-S cluster assembly, ATPase component; K09013	TRUE	0.921	491	2.323e-155	A0A075WP41_ARCFL	UniRef90_A0A075WP41 ABC-type transport system involved in Fe-S cluster assembly, ATPase component n=4 Tax=Archaeoglobus fulgidus TaxID=2234 RepID=A0A075WP41_ARCFL	Archaeoglobus fulgidus	TRUE	0.921	491	7.409e-155								ABC transporter [PF00005.27]				0
bin.100.orig_c_000000000272_70	bin.100.orig	c_000000000272	70	57303	58625	1	A	K07388	afg:AFULGI_00026430 Hydrogenase maturation factor; K07388	TRUE	0.854	779	2.267e-251	A0A075WHU2_ARCFL	UniRef90_A0A075WHU2 Hydrogenase maturation factor n=4 Tax=Archaeoglobus fulgidus TaxID=2234 RepID=A0A075WHU2_ARCFL	Archaeoglobus fulgidus	TRUE	0.854	779	7.231e-251								AIR synthase related protein, C-terminal domain [PF02769.22]; AIR synthase related protein, N-terminal domain [PF00586.24]				0
bin.100.orig_c_000000000272_71	bin.100.orig	c_000000000272	71	58608	59105	-1	C		afg:AFULGI_00026420 hypothetical protein	FALSE	0.901	305	1.576e-92	Y2362_ARCFU	UniRef90_O30308 Uncharacterized protein AF_2362 n=3 Tax=Archaeoglobus fulgidus TaxID=2234 RepID=Y2362_ARCFU	Archaeoglobus fulgidus	FALSE	0.901	305	5.025e-92												0
bin.100.orig_c_000000000272_72	bin.100.orig	c_000000000272	72	59158	60027	1	A	K07577	afg:AFULGI_00026410 hypothetical protein; K07577	TRUE	0.859	512	4.81e-162	A0A101E030_ARCFL	UniRef90_A0A101E030 mRNA 3'-end processing factor, putative n=3 Tax=Archaeoglobus fulgidus TaxID=2234 RepID=A0A101E030_ARCFL	Archaeoglobus fulgidus	TRUE	0.859	512	1.534e-161								Beta-lactamase superfamily domain [PF12706.7]				0
bin.100.orig_c_000000000272_73	bin.100.orig	c_000000000272	73	60024	61046	-1	A		afu:AF_0627 iron-sulfur cluster binding protein	TRUE	0.946	675	2.125e-217	A0A101DBF0_ARCFL	UniRef90_A0A101DBF0 Iron-sulfur cluster binding protein n=3 Tax=Archaeoglobus fulgidus TaxID=2234 RepID=A0A101DBF0_ARCFL	Archaeoglobus fulgidus	TRUE	0.946	675	6.777e-217								4Fe-4S dicluster domain [PF14697.6]; 4Fe-4S dicluster domain [PF13187.6]; 4Fe-4S dicluster domain [PF12838.7]; 4Fe-4S dicluster domain [PF13237.6]; 4Fe-4S dicluster domain [PF13247.6]; 4Fe-4S binding domain [PF00037.27]				0
bin.100.orig_c_000000000272_74	bin.100.orig	c_000000000272	74	61079	62059	-1	A	K00052	afu:AF_0628 3-isopropylmalate dehydrogenase (leuB); K00052	TRUE	0.898	612	6.359e-196	LEU3_ARCFU	UniRef90_O29627 3-isopropylmalate dehydrogenase n=3 Tax=Archaeoglobus fulgidus TaxID=2234 RepID=LEU3_ARCFU	Archaeoglobus fulgidus	TRUE	0.898	612	2.028e-195								Isocitrate/isopropylmalate dehydrogenase [PF00180.20]; Pyridoxal phosphate biosynthetic protein PdxA [PF04166.12]				0
bin.100.orig_c_000000000272_75	bin.100.orig	c_000000000272	75	62056	62541	-1	C	K01704	afu:AF_0629 3-isopropylmalate dehydratase, small subunit (leuD-1); K01704	FALSE	0.917	311	1.146e-94	LEUD1_ARCFU	UniRef90_O29626 3-isopropylmalate dehydratase small subunit 1 n=3 Tax=Archaeoglobus fulgidus TaxID=2234 RepID=LEUD1_ARCFU	Archaeoglobus fulgidus	FALSE	0.917	311	3.654e-94								Aconitase C-terminal domain [PF00694.19]				0
bin.100.orig_c_000000000272_76	bin.100.orig	c_000000000272	76	62573	63166	-1	C		afu:AF_0630 conserved hypothetical protein	FALSE	0.816	332	1.815e-101	O29625_ARCFU	UniRef90_O29625 Uncharacterized protein n=5 Tax=Archaeoglobus fulgidus TaxID=2234 RepID=O29625_ARCFU	Archaeoglobus fulgidus	FALSE	0.816	332	5.789e-101								VIT family [PF01988.19]				0
bin.100.orig_c_000000000272_77	bin.100.orig	c_000000000272	77	63163	63579	-1	C		afu:AF_0631 predicted coding region AF_0631	FALSE	0.901	261	5.241e-78	Y631_ARCFU	UniRef90_O29624 Uncharacterized protein AF_0631 n=3 Tax=Archaeoglobus fulgidus TaxID=2234 RepID=Y631_ARCFU	Archaeoglobus fulgidus	FALSE	0.901	261	1.671e-77												0
bin.100.orig_c_000000000272_78	bin.100.orig	c_000000000272	78	63581	63814	-1	C		afu:AF_0632 nifU protein (nifU-3)	FALSE	0.918	150	1.387e-40	A0A101E2C1_ARCFL	UniRef90_A0A101E2C1 NifU protein (NifU-3) n=3 Tax=Archaeoglobus fulgidus TaxID=2234 RepID=A0A101E2C1_ARCFL	Archaeoglobus fulgidus	FALSE	0.918	150	4.424e-40								NifU-like domain [PF01106.17]				0
bin.100.orig_c_000000000272_79	bin.100.orig	c_000000000272	79	63960	67013	-1	A	K01870	afu:AF_0633 isoleucyl-tRNA synthetase (ileS); K01870	TRUE	0.929	1976	0	SYI_ARCFU	UniRef90_O29622 Isoleucine--tRNA ligase n=3 Tax=Archaeoglobus fulgidus TaxID=2234 RepID=SYI_ARCFU	Archaeoglobus fulgidus	TRUE	0.929	1976	0								tRNA synthetases class I (I, L, M and V) [PF00133.22]; Anticodon-binding domain of tRNA [PF08264.13]; tRNA synthetases class I (M) [PF09334.11]; tRNA synthetases class I (C) catalytic domain [PF01406.19]		sp|F4JLM5|SYIC_ARATH Isoleucine--tRNA ligase, cytoplasmic; Xh	Xh	0
bin.100.orig_c_000000000272_80	bin.100.orig	c_000000000272	80	67083	68015	1	A	K21672	afu:AF_0634 predicted coding region AF_0634; K21672	TRUE	0.758	477	1.89e-149	A0A101DDA3_ARCFL	UniRef90_A0A101DDA3 Uncharacterized protein n=3 Tax=Archaeoglobus fulgidus TaxID=2234 RepID=A0A101DDA3_ARCFL	Archaeoglobus fulgidus	TRUE	0.758	477	6.03e-149												0
bin.100.orig_c_000000000272_81	bin.100.orig	c_000000000272	81	68012	68998	-1	A	K07080	afu:AF_0635 immunogenic protein (bcsp31-2); K07080	TRUE	0.831	565	1.338e-179	A0A101DD98_ARCFL	UniRef90_A0A101DD98 Immunogenic protein (Bcsp31-2) n=3 Tax=Archaeoglobus fulgidus TaxID=2234 RepID=A0A101DD98_ARCFL	Archaeoglobus fulgidus	TRUE	0.831	565	4.269e-179								NMT1-like family [PF16868.5]; NMT1-like family [PF13379.6]; NMT1/THI5 like [PF09084.11]; ABC transporter, phosphonate, periplasmic substrate-binding protein [PF12974.7]		REFSEQ hypothetical protein; Xu	Xu	0
bin.100.orig_c_000000000272_82	bin.100.orig	c_000000000272	82	68999	71026	-1	A		afg:AFULGI_00007170 TRAP transporter, 4TM/12TM fusion protein	TRUE	0.8	1105	0	O29619_ARCFU	UniRef90_O29619 DctM domain-containing protein n=4 Tax=Archaeoglobus fulgidus TaxID=2234 RepID=O29619_ARCFU	Archaeoglobus fulgidus	TRUE	0.8	1105	0								Tripartite ATP-independent periplasmic transporter, DctM component [PF06808.12]				0
bin.100.orig_c_000000000272_83	bin.100.orig	c_000000000272	83	71019	71504	-1	C		afg:AFULGI_00007180 hypothetical protein	FALSE	0.547	149	1.724e-38	O29618_ARCFU	UniRef90_O29618 Uncharacterized protein n=3 Tax=Archaeoglobus fulgidus TaxID=2234 RepID=O29618_ARCFU	Archaeoglobus fulgidus	FALSE	0.545	149	7.535e-38								Domain of unknown function (DUF1850) [PF08905.11]				0
bin.100.orig_c_000000000272_84	bin.100.orig	c_000000000272	84	71705	72412	-1	A	K02049	afg:AFULGI_00007190 ABC-type nitrate/sulfonate/bicarbonate transport system, ATPase component; K02049	TRUE	0.836	392	3.043e-121	O29617_ARCFU	UniRef90_O29617 Nitrate ABC transporter, ATP-binding protein (NrtC-2) n=4 Tax=Archaeoglobus fulgidus TaxID=2234 RepID=O29617_ARCFU	Archaeoglobus fulgidus	TRUE	0.833	390	3.424e-120								ABC transporter [PF00005.27]; Zinc-uptake complex component A periplasmic [PF01297.17]				0
bin.100.orig_c_000000000272_85	bin.100.orig	c_000000000272	85	72403	73149	-1	A	K02050	afg:AFULGI_00007200 ABC-type nitrate/sulfonate/bicarbonate transport system, permease component; K02050	TRUE	0.793	404	2.305e-125	A0A124F838_ARCFL	UniRef90_A0A124F838 Nitrate ABC transporter, permease protein (NrtB-2) n=3 Tax=Archaeoglobus fulgidus TaxID=2234 RepID=A0A124F838_ARCFL	Archaeoglobus fulgidus	TRUE	0.793	404	7.353e-125												0
bin.100.orig_c_000000000272_86	bin.100.orig	c_000000000272	86	73146	74159	-1	A	K02051	afg:AFULGI_00007210 ABC-type nitrate/sulfonate/bicarbonate transport system, periplasmic component; K02051	TRUE	0.753	517	1.347e-162	O29615_ARCFU	UniRef90_O29615 Nitrate ABC transporter, ATP-binding protein, putative n=4 Tax=Archaeoglobus fulgidus TaxID=2234 RepID=O29615_ARCFU	Archaeoglobus fulgidus	TRUE	0.753	517	4.296e-162								NMT1-like family [PF13379.6]; NMT1/THI5 like [PF09084.11]				0
bin.100.orig_c_000000000272_87	bin.100.orig	c_000000000272	87	74255	74725	1	C		afg:AFULGI_00007220 putative transcriptional regulator with an HTH domain protein	FALSE	0.704	217	3.792e-62	A0A124F829_ARCFL	UniRef90_A0A124F829 HTH cro/C1-type domain-containing protein n=4 Tax=Archaeoglobus fulgidus TaxID=2234 RepID=A0A124F829_ARCFL	Archaeoglobus fulgidus	FALSE	0.704	217	1.21e-61								Cro/C1-type HTH DNA-binding domain [PF13443.6]				0
bin.100.orig_c_000000000272_88	bin.100.orig	c_000000000272	88	74715	74978	-1	C							A0A117KM03_ARCFL	UniRef90_A0A117KM03 DUF4405 domain-containing protein n=1 Tax=Archaeoglobus fulgidus TaxID=2234 RepID=A0A117KM03_ARCFL	Archaeoglobus fulgidus	FALSE	0.674	119	3.843e-29								Domain of unknown function (DUF4405) [PF14358.6]				0
bin.100.orig_c_000000000272_89	bin.100.orig	c_000000000272	89	75051	75437	1	C	K03263	afg:AFULGI_00007240 translation initiation factor eIF-5A; K03263	FALSE	0.897	242	2.337e-71	IF5A_ARCFU	UniRef90_O29612 Translation initiation factor 5A n=3 Tax=Archaeoglobus fulgidus TaxID=2234 RepID=IF5A_ARCFU	Archaeoglobus fulgidus	FALSE	0.897	242	7.455e-71								Elongation factor P (EF-P) KOW-like domain [PF08207.12]		sp|Q93VP3|IF5A2_ARATH Eukaryotic translation initiation factor 5A-2; Xh	Xh	0
bin.100.orig_c_000000000272_90	bin.100.orig	c_000000000272	90	75437	76264	1	A	K01480	afg:AFULGI_00007250 agmatinase; K01480	TRUE	0.876	490	2.182e-154	A0A117KM20_ARCFL	UniRef90_A0A117KM20 Agmatinase (SpeB) n=3 Tax=Archaeoglobus fulgidus TaxID=2234 RepID=A0A117KM20_ARCFL	Archaeoglobus fulgidus	TRUE	0.876	490	6.96e-154								Arginase family [PF00491.21]				0
bin.100.orig_c_000000000272_91	bin.100.orig	c_000000000272	91	76277	76621	1	C		afg:AFULGI_00000270 hypothetical protein	FALSE	0.813	193	1.233e-54	A0A075WH13_ARCFL	UniRef90_A0A075WH13 Uncharacterized protein n=3 Tax=Archaeoglobus fulgidus TaxID=2234 RepID=A0A075WH13_ARCFL	Archaeoglobus fulgidus	FALSE	0.813	193	3.933e-54								Protein of unknown function (DUF498/DUF598) [PF04430.14]				0
bin.100.orig_c_000000000272_92	bin.100.orig	c_000000000272	92	76653	77768	1	A	K06868	afu:AF_0028 conserved hypothetical protein; K06868	TRUE	0.921	717	2.816e-231	SPSS1_ARCFU	UniRef90_O30207 O-phospho-L-seryl-tRNA:Cys-tRNA synthase 1 n=3 Tax=Archaeoglobus fulgidus TaxID=2234 RepID=SPSS1_ARCFU	Archaeoglobus fulgidus	TRUE	0.921	717	8.981e-231								O-phosphoseryl-tRNA(Sec) selenium transferase, SepSecS [PF05889.13]; Aminotransferase class-V [PF00266.19]; Orn/Lys/Arg decarboxylase, major domain [PF01276.20]; Pyridoxal-dependent decarboxylase conserved domain [PF00282.19]				0
bin.100.orig_c_000000000272_93	bin.100.orig	c_000000000272	93	77805	79565	-1	A	K06174	afg:AFULGI_00000020 putative ATPase, RNase L inhibitor (RLI)-like protein; K06174	TRUE	0.926	1137	0	O30231_ARCFU	UniRef90_O30231 RNase L inhibitor n=5 Tax=Archaeoglobus fulgidus TaxID=2234 RepID=O30231_ARCFU	Archaeoglobus fulgidus	TRUE	0.926	1137	0								ABC transporter [PF00005.27]; 4Fe-4S dicluster domain [PF14697.6]; Possible Fer4-like domain in RNase L inhibitor, RLI [PF04068.15]; 4Fe-4S dicluster domain [PF13187.6]; 4Fe-4S dicluster domain [PF13237.6]; 4Fe-4S dicluster domain [PF12838.7]				0
bin.100.orig_c_000000000308_1	bin.100.orig	c_000000000308	1	117	1055	1	A		afg:AFULGI_00019930 putative transcriptional regulator	TRUE	0.811	521	1.353e-164	O28532_ARCFU	UniRef90_O28532 Uncharacterized protein n=3 Tax=Archaeoglobus fulgidus TaxID=2234 RepID=O28532_ARCFU	Archaeoglobus fulgidus	TRUE	0.811	521	4.316e-164								NMT1-like family [PF13379.6]				0
bin.100.orig_c_000000000308_2	bin.100.orig	c_000000000308	2	1014	1544	-1	C	K00762	afg:AFULGI_00019920 orotate phosphoribosyltransferase; K00762	FALSE	0.815	297	1.456e-89	PYRE_ARCFU	UniRef90_O28533 Orotate phosphoribosyltransferase n=3 Tax=Archaeoglobus fulgidus TaxID=2234 RepID=PYRE_ARCFU	Archaeoglobus fulgidus	FALSE	0.815	297	4.643e-89								Phosphoribosyl transferase domain [PF00156.27]		sp|A2C0A9|PYRE_PROM1 Orotate phosphoribosyltransferase; Xh	Xh	0
bin.100.orig_c_000000000308_3	bin.100.orig	c_000000000308	3	1544	2083	-1	C	K19664	afg:AFULGI_00019910 CDP-diglyceride synthetase; K19664	FALSE	0.897	337	2.427e-103	CDPAS_ARCFU	UniRef90_O28534 CDP-archaeol synthase n=3 Tax=Archaeoglobus fulgidus TaxID=2234 RepID=CDPAS_ARCFU	Archaeoglobus fulgidus	FALSE	0.897	337	7.741e-103								CDP-archaeol synthase [PF01864.17]				0
bin.100.orig_c_000000000308_4	bin.100.orig	c_000000000308	4	2185	3333	-1	A		afg:AFULGI_00014030 Acyl-CoA dehydrogenase	TRUE	0.906	724	1.18e-233	O28976_ARCFU	UniRef90_O28976 Acyl-CoA dehydrogenase (Acd-9) n=3 Tax=Archaeoglobus fulgidus TaxID=2234 RepID=O28976_ARCFU	Archaeoglobus fulgidus	TRUE	0.906	724	3.763e-233								Acyl-CoA dehydrogenase, C-terminal domain [PF00441.24]; Acyl-CoA dehydrogenase, N-terminal domain [PF02771.16]; Acyl-CoA dehydrogenase, middle domain [PF02770.19]; Acyl-CoA dehydrogenase, C-terminal domain [PF08028.11]				0
bin.100.orig_c_000000000308_5	bin.100.orig	c_000000000308	5	3330	3746	-1	C	K07068	afg:AFULGI_00014020 putative nucleic-acid-binding protein; K07068	FALSE	0.954	275	1.14e-82	A0A101DCL8_ARCFL	UniRef90_A0A101DCL8 Uncharacterized protein n=4 Tax=Archaeoglobus fulgidus TaxID=2234 RepID=A0A101DCL8_ARCFL	Archaeoglobus fulgidus	FALSE	0.954	275	3.636e-82								DUF35 OB-fold domain, acyl-CoA-associated [PF01796.17]; Rubredoxin-like zinc ribbon domain (DUF35_N) [PF12172.8]				0
bin.100.orig_c_000000000308_6	bin.100.orig	c_000000000308	6	3751	4938	-1	A	K00626	afg:AFULGI_00014010 Acetyl-CoA acetyltransferase; K00626	TRUE	0.917	759	1.967e-245	O28978_ARCFU	UniRef90_O28978 3-ketoacyl-CoA thiolase (AcaB-11) n=4 Tax=Archaeoglobus fulgidus TaxID=2234 RepID=O28978_ARCFU	Archaeoglobus fulgidus	TRUE	0.915	752	2.494e-242								Thiolase, N-terminal domain [PF00108.23]; Thiolase, C-terminal domain [PF02803.18]				0
bin.100.orig_c_000000000308_7	bin.100.orig	c_000000000308	7	4963	5451	-1	C		afg:AFULGI_00014000 hypothetical protein	FALSE	0.811	272	3.249e-81	A0A117KUC1_ARCFL	UniRef90_A0A117KUC1 Cob_adeno_trans domain-containing protein n=3 Tax=Archaeoglobus fulgidus TaxID=2234 RepID=A0A117KUC1_ARCFL	Archaeoglobus fulgidus	FALSE	0.811	272	1.036e-80								Cobalamin adenosyltransferase [PF01923.18]				0
bin.100.orig_c_000000000308_8	bin.100.orig	c_000000000308	8	5435	6475	-1	A	K07588	afg:AFULGI_00013990 LAO/AO transport system ATPase; K07588	TRUE	0.9	651	4.565e-209	Y1289_ARCFU	UniRef90_O28980 Putative GTPase AF_1289 n=3 Tax=Archaeoglobus fulgidus TaxID=2234 RepID=Y1289_ARCFU	Archaeoglobus fulgidus	TRUE	0.9	651	1.456e-208								Methylmalonyl Co-A mutase-associated GTPase MeaB [PF03308.16]; SRP54-type protein, GTPase domain [PF00448.22]; AAA domain [PF13401.6]				0
bin.100.orig_c_000000000308_9	bin.100.orig	c_000000000308	9	6472	6888	-1	C	K01849	afg:AFULGI_00013980 methylmalonyl-CoA mutase C-terminal domain protein; K01849	FALSE	0.937	271	1.955e-81	A0A101DCM9_ARCFL	UniRef90_A0A101DCM9 B12-binding domain-containing protein n=2 Tax=Archaeoglobus fulgidus TaxID=2234 RepID=A0A101DCM9_ARCFL	Archaeoglobus fulgidus	FALSE	0.937	271	6.234e-81								B12 binding domain [PF02310.19]				0
bin.100.orig_c_000000000308_10	bin.100.orig	c_000000000308	10	6898	8586	-1	A	K01848	afg:AFULGI_00013970 methylmalonyl-CoA mutase N-terminal domain protein; K01848	TRUE	0.943	1108	0	A0A256Y4Z3_9EURY	UniRef90_A0A256Y4Z3 Methylmalonyl-CoA mutase n=1 Tax=Archaeoglobales archaeon ex4484_92 TaxID=2012529 RepID=A0A256Y4Z3_9EURY	Archaeoglobales archaeon ex4484_92	TRUE	0.892	1040	0								Methylmalonyl-CoA mutase [PF01642.22]				0
bin.100.orig_c_000000000308_11	bin.100.orig	c_000000000308	11	8701	10452	1	A	K14466	afg:AFULGI_00013960 Acyl-coenzyme A synthetase/AMP-(fatty) acid ligase; K14466	TRUE	0.959	1180	0	O28981_ARCFU	UniRef90_O28981 Acetyl-CoA synthetase (Acs-6) n=4 Tax=Archaeoglobus fulgidus TaxID=2234 RepID=O28981_ARCFU	Archaeoglobus fulgidus	TRUE	0.959	1180	0								AMP-binding enzyme [PF00501.28]; AMP-binding enzyme C-terminal domain [PF13193.6]				0
bin.100.orig_c_000000000308_12	bin.100.orig	c_000000000308	12	10462	11283	1	A		afg:AFULGI_00013950 Deacetylase	TRUE	0.863	488	5.119e-154	A0A101E115_ARCFL	UniRef90_A0A101E115 Acetoin utilization protein, putative n=3 Tax=Archaeoglobus fulgidus TaxID=2234 RepID=A0A101E115_ARCFL	Archaeoglobus fulgidus	TRUE	0.863	488	1.633e-153								Histone deacetylase domain [PF00850.19]				0
bin.100.orig_c_000000000308_13	bin.100.orig	c_000000000308	13	11326	12384	1	A	K07392	afg:AFULGI_00013940 putative ATPase (AAA+ superfamily); K07392	TRUE	0.927	685	1.029e-220	A0A101E0J8_ARCFL	UniRef90_A0A101E0J8 Cell division control protein, AAA family, putative n=3 Tax=Archaeoglobus fulgidus TaxID=2234 RepID=A0A101E0J8_ARCFL	Archaeoglobus fulgidus	TRUE	0.927	685	3.282e-220	MER0278187	M41	MER0278187 - family M41 non-peptidase homologues (Glossina morsitans) [M41.UNW]#M41#{peptidase unit: 240-464}~source TMP013082-PA~	FALSE	0.489	115	9.198e-26	ATPase family associated with various cellular activities (AAA) [PF00004.29]; Holliday junction DNA helicase RuvB P-loop domain [PF05496.12]; TIP49 P-loop domain [PF06068.13]; Magnesium chelatase, subunit ChlI [PF01078.21]; AAA domain (dynein-related subfamily) [PF07728.14]; AAA domain (Cdc48 subfamily) [PF07724.14]; IstB-like ATP binding protein [PF01695.17]; Sigma-54 interaction domain [PF00158…		sp|Q5Z974|FTSH1_ORYSJ ATP-dependent zinc metalloprotease FTSH 1, chloroplastic; Xh	Xh	0
bin.100.orig_c_000000000308_14	bin.100.orig	c_000000000308	14	12385	12789	-1	C	K03671	afg:AFULGI_00013930 thioredoxin; K03671	FALSE	0.888	250	4.105e-74	A0A101E0Q9_ARCFL	UniRef90_A0A101E0Q9 Thioredoxin (Trx-3) n=4 Tax=Archaeoglobus fulgidus TaxID=2234 RepID=A0A101E0Q9_ARCFL	Archaeoglobus fulgidus	FALSE	0.888	250	1.309e-73								Thioredoxin [PF00085.20]; Redoxin [PF08534.10]; Thioredoxin-like [PF13905.6]; Thioredoxin-like [PF13899.6]; AhpC/TSA family [PF00578.21]; Phosducin [PF02114.16]; Hydrogenase-1 expression protein HyaE [PF07449.11]; Thioredoxin-like domain [PF13848.6]				0
bin.100.orig_c_000000000308_15	bin.100.orig	c_000000000308	15	12851	13153	-1	C		afg:AFULGI_00013920 hypothetical protein	FALSE	0.758	156	2.703e-42	Y1283_ARCFU	UniRef90_O28985 Uncharacterized protein AF_1283 n=3 Tax=Archaeoglobus fulgidus TaxID=2234 RepID=Y1283_ARCFU	Archaeoglobus fulgidus	FALSE	0.758	156	8.62e-42												0
bin.100.orig_c_000000000308_16	bin.100.orig	c_000000000308	16	13175	13747	-1	C		afg:AFULGI_00013910 hypothetical protein	FALSE	0.699	265	2.524e-78	O28986_ARCFU	UniRef90_O28986 Uncharacterized protein n=3 Tax=Archaeoglobus fulgidus TaxID=2234 RepID=O28986_ARCFU	Archaeoglobus fulgidus	FALSE	0.695	264	2.842e-77												0
bin.100.orig_c_000000000308_17	bin.100.orig	c_000000000308	17	13794	14300	1	C	K05520	afg:AFULGI_00013900 intracellular protease, PfpI family; K05520	FALSE	0.833	291	1.558e-87	Y1281_ARCFU	UniRef90_O28987 Uncharacterized protein AF_1281 n=3 Tax=Archaeoglobus fulgidus TaxID=2234 RepID=Y1281_ARCFU	Archaeoglobus fulgidus	FALSE	0.833	291	4.971e-87	MER0003871	C56	MER0003871 - PfpI peptidase (Archaeoglobus fulgidus) [C56.001]#C56#{peptidase unit: 27-162}~source YC81_ARCFU~	FALSE	0.821	232	7.459e-69	DJ-1/PfpI family [PF01965.24]; ThiJ/PfpI family-like [PF17124.5]; CobB/CobQ-like glutamine amidotransferase domain [PF13507.6]				0
bin.100.orig_c_000000000308_18	bin.100.orig	c_000000000308	18	14501	15373	1	A	K00930	afg:AFULGI_00013880 acetylglutamate kinase; K00930	TRUE	0.901	547	4.549e-174	ARGB_ARCFU	UniRef90_O28988 Acetylglutamate kinase n=3 Tax=Archaeoglobus fulgidus TaxID=2234 RepID=ARGB_ARCFU	Archaeoglobus fulgidus	TRUE	0.901	547	1.451e-173								Amino acid kinase family [PF00696.28]				0
bin.100.orig_c_000000000308_19	bin.100.orig	c_000000000308	19	15370	16140	1	A		afg:AFULGI_00013870 Sugar phosphate isomerase/epimerase	TRUE	0.911	489	1.234e-154	A0A101E0G8_ARCFL	UniRef90_A0A101E0G8 AP_endonuc_2 domain-containing protein n=3 Tax=Archaeoglobus fulgidus TaxID=2234 RepID=A0A101E0G8_ARCFL	Archaeoglobus fulgidus	TRUE	0.911	489	3.936e-154								Xylose isomerase-like TIM barrel [PF01261.24]				0
bin.100.orig_c_000000000308_20	bin.100.orig	c_000000000308	20	16137	17360	1	A		afg:AFULGI_00013860 hypothetical protein	TRUE	0.909	774	2.17e-250	Y1278_ARCFU	UniRef90_O28990 Uncharacterized protein AF_1278 n=3 Tax=Archaeoglobus fulgidus TaxID=2234 RepID=Y1278_ARCFU	Archaeoglobus fulgidus	TRUE	0.906	771	6.28e-249								LOR/SDH bifunctional enzyme conserved region [PF04455.12]				0
bin.100.orig_c_000000000308_21	bin.100.orig	c_000000000308	21	17350	17991	-1	A		afg:AFULGI_00013850 GMP synthase - Glutamine amidotransferase domain protein	TRUE	0.862	383	1.544e-118	O28991_ARCFU	UniRef90_O28991 Glutamine amidotransferase type-1 domain-containing protein n=3 Tax=Archaeoglobus fulgidus TaxID=2234 RepID=O28991_ARCFU	Archaeoglobus fulgidus	TRUE	0.857	380	3.268e-117	MER0059746	C26	MER0059746 - family C26 unassigned peptidases (Archaeoglobus fulgidus) [C26.UPW]#C26#{peptidase unit: 1-213}~source NP_070105~	TRUE	0.857	380	2.571e-119	Glutamine amidotransferase class-I [PF00117.28]; Peptidase C26 [PF07722.13]; DJ-1/PfpI family [PF01965.24]				0
bin.100.orig_c_000000000308_22	bin.100.orig	c_000000000308	22	18053	18346	1	C		afu:AF_1276 predicted coding region AF_1276	FALSE	0.612	119	3.648e-29	Y1276_ARCFU	UniRef90_O28992 Uncharacterized protein AF_1276 n=3 Tax=Archaeoglobus fulgidus TaxID=2234 RepID=Y1276_ARCFU	Archaeoglobus fulgidus	FALSE	0.612	119	1.163e-28												0
bin.100.orig_c_000000000308_23	bin.100.orig	c_000000000308	23	18311	19000	-1	A	K06898	afu:AF_1275 conserved hypothetical protein; K06898	TRUE	0.833	394	4.766e-122	A0A117KUC0_ARCFL	UniRef90_A0A117KUC0 AIRC domain-containing protein n=3 Tax=Archaeoglobus fulgidus TaxID=2234 RepID=A0A117KUC0_ARCFL	Archaeoglobus fulgidus	TRUE	0.833	394	1.52e-121								AIR carboxylase [PF00731.20]		REFSEQ circadian phase modifier; Xu	Xu	0
bin.100.orig_c_000000000308_24	bin.100.orig	c_000000000308	24	18987	22217	-1	A	K01955	afu:AF_1274 carbamoyl-phosphate synthase, large (or ammonia) subunit (carB); K01955	TRUE	0.899	2017	0	CARB_ARCFU	UniRef90_O28994 Carbamoyl-phosphate synthase large chain n=4 Tax=Archaeoglobus fulgidus TaxID=2234 RepID=CARB_ARCFU	Archaeoglobus fulgidus	TRUE	0.899	2017	0								Carbamoyl-phosphate synthase L chain, ATP binding domain [PF02786.17]; Carbamoyl-phosphate synthetase large chain, oligomerisation domain [PF02787.19]; MGS-like domain [PF02142.22]; ATP-grasp domain [PF02655.14]; ATP-grasp domain [PF02222.22]; Phosphoribosylglycinamide synthetase, ATP-grasp (A) domain [PF01071.19]; RimK-like ATP-grasp domain [PF08443.11]; D-ala D-ala ligase C-terminus [PF07478.13…				0
bin.100.orig_c_000000000308_25	bin.100.orig	c_000000000308	25	22224	23300	-1	A	K01956	afg:AFULGI_00013810 carbamoyl-phosphate synthase, small subunit; K01956	TRUE	0.954	719	2.319e-232	CARA_ARCFU	UniRef90_O28995 Carbamoyl-phosphate synthase small chain n=4 Tax=Archaeoglobus fulgidus TaxID=2234 RepID=CARA_ARCFU	Archaeoglobus fulgidus	TRUE	0.952	718	2.609e-231	MER0243234	C26	MER0243234 - family C26 unassigned peptidases (Archaeoglobus veneficus) [C26.UPW]#C26#{peptidase unit: 10-357}~source YP_004342254~	TRUE	0.818	587	5.431e-188	Carbamoyl-phosphate synthase small chain, CPSase domain [PF00988.22]; Glutamine amidotransferase class-I [PF00117.28]; Peptidase C26 [PF07722.13]				0
bin.100.orig_c_000000000308_26	bin.100.orig	c_000000000308	26	23297	24289	-1	A	K01923	afu:AF_1272 phosphoribosylaminoimidazolesuccinocarboxamide synthase (purC); K01923	TRUE	0.836	572	5.056e-182	PUR7_ARCFU	UniRef90_O28996 Putative phosphoribosylaminoimidazole-succinocarboxamide synthase n=3 Tax=Archaeoglobus fulgidus TaxID=2234 RepID=PUR7_ARCFU	Archaeoglobus fulgidus	TRUE	0.836	572	1.613e-181								SAICAR synthetase [PF01259.18]				0
bin.100.orig_c_000000000308_27	bin.100.orig	c_000000000308	27	24294	24758	-1	C	K01588	afg:AFULGI_00013790 phosphoribosylaminoimidazole carboxylase, PurE protein; K01588	FALSE	0.815	260	2.888e-77	PURE_ARCFU	UniRef90_O28997 Phosphoribosylaminoimidazole carboxylase n=3 Tax=Archaeoglobus fulgidus TaxID=2234 RepID=PURE_ARCFU	Archaeoglobus fulgidus	FALSE	0.815	260	9.211e-77								AIR carboxylase [PF00731.20]				0
bin.100.orig_c_000000000308_28	bin.100.orig	c_000000000308	28	24763	25041	-1	C		afg:AFULGI_00013780 putative transcriptional regulator	FALSE	0.849	164	4.501e-45	A0A101DCB7_ARCFL	UniRef90_A0A101DCB7 Transcriptional regulatory protein, ArsR family n=3 Tax=Archaeoglobus fulgidus TaxID=2234 RepID=A0A101DCB7_ARCFL	Archaeoglobus fulgidus	FALSE	0.849	164	1.436e-44								Helix-turn-helix domain [PF12840.7]; Bacterial regulatory protein, arsR family [PF01022.20]; Winged helix DNA-binding domain [PF13601.6]				0
bin.100.orig_c_000000000308_29	bin.100.orig	c_000000000308	29	25156	26262	1	A		afu:AF_1739 predicted coding region AF_1739	TRUE	0.799	596	2.438e-189	Y1739_ARCFU	UniRef90_O28535 Uncharacterized protein AF_1739 n=4 Tax=Archaeoglobus fulgidus TaxID=2234 RepID=Y1739_ARCFU	Archaeoglobus fulgidus	TRUE	0.799	596	7.775e-189												0
bin.100.orig_c_000000000308_30	bin.100.orig	c_000000000308	30	26243	27451	-1	A		afg:AFULGI_00019890 Protoporphyrinogen oxidase	TRUE	0.873	734	1.549e-236	A0A117KUA3_ARCFL	UniRef90_A0A117KUA3 Amino_oxidase domain-containing protein n=3 Tax=Archaeoglobus fulgidus TaxID=2234 RepID=A0A117KUA3_ARCFL	Archaeoglobus fulgidus	TRUE	0.875	736	1.401e-236								Flavin containing amine oxidoreductase [PF01593.24]				0
bin.100.orig_c_000000000308_31	bin.100.orig	c_000000000308	31	27541	28794	1	A	K00054	afg:AFULGI_00019870 hydroxymethylglutaryl-CoA reductase, degradative; K00054	TRUE	0.88	764	1.242e-246	HMDH_ARCFU	UniRef90_O28538 3-hydroxy-3-methylglutaryl-coenzyme A reductase n=3 Tax=Archaeoglobus fulgidus TaxID=2234 RepID=HMDH_ARCFU	Archaeoglobus fulgidus	TRUE	0.88	764	3.96e-246								Hydroxymethylglutaryl-coenzyme A reductase [PF00368.18]				0
bin.100.orig_c_000000000308_32	bin.100.orig	c_000000000308	32	28791	29795	-1	A		afg:AFULGI_00019860 ABC-type Na+ efflux pump, permease component	TRUE	0.783	527	2.387e-166	A0A075WFG7_ARCFL	UniRef90_A0A075WFG7 ABC-type Na+ efflux pump, permease component n=3 Tax=Archaeoglobus fulgidus TaxID=2234 RepID=A0A075WFG7_ARCFL	Archaeoglobus fulgidus	TRUE	0.783	527	7.613e-166												0
bin.100.orig_c_000000000308_33	bin.100.orig	c_000000000308	33	29788	31431	-1	A		afu:AF_1734 predicted coding region AF_1734	TRUE	0.655	705	9.507e-224	O28540_ARCFU	UniRef90_O28540 Uncharacterized protein n=5 Tax=Archaeoglobus fulgidus TaxID=2234 RepID=O28540_ARCFU	Archaeoglobus fulgidus	TRUE	0.655	705	3.032e-223												0
bin.100.orig_c_000000000308_34	bin.100.orig	c_000000000308	34	31495	31680	1	C		afg:AFULGI_00019840 putative RNA-binding protein	FALSE	0.908	116	4.204e-29	A0A256Y3C6_9EURY	UniRef90_A0A256Y3C6 RNA-binding protein n=1 Tax=Archaeoglobales archaeon ex4484_92 TaxID=2012529 RepID=A0A256Y3C6_9EURY	Archaeoglobales archaeon ex4484_92	FALSE	0.802	100	8.177e-23								CO dehydrogenase accessory protein CooT [PF10133.9]				0
bin.100.orig_c_000000000308_35	bin.100.orig	c_000000000308	35	31677	32696	1	A	K00150	afu:AF_1732 glyceraldehyde 3-phosphate dehydrogenase (gap); K00150	TRUE	0.9	638	1.081e-204	G3P_ARCFU	UniRef90_O28542 Glyceraldehyde-3-phosphate dehydrogenase n=5 Tax=Archaeoglobus fulgidus TaxID=2234 RepID=G3P_ARCFU	Archaeoglobus fulgidus	TRUE	0.9	638	3.449e-204								Glyceraldehyde 3-phosphate dehydrogenase, C-terminal domain [PF02800.20]				0
bin.100.orig_c_000000000308_36	bin.100.orig	c_000000000308	36	32718	33029	1	C		afu:AF_1731 predicted coding region AF_1731	FALSE	0.883	192	1.872e-54	Y1731_ARCFU	UniRef90_O28543 Uncharacterized protein AF_1731 n=3 Tax=Archaeoglobus fulgidus TaxID=2234 RepID=Y1731_ARCFU	Archaeoglobus fulgidus	FALSE	0.883	192	5.972e-54												0
bin.100.orig_c_000000000308_37	bin.100.orig	c_000000000308	37	33029	33823	1	A	K06173	afg:AFULGI_00019810 pseudouridylate synthase I; K06173	TRUE	0.941	523	3.02e-166	TRUA_ARCFU	UniRef90_O28544 tRNA pseudouridine synthase A n=3 Tax=Archaeoglobus fulgidus TaxID=2234 RepID=TRUA_ARCFU	Archaeoglobus fulgidus	TRUE	0.941	523	9.632e-166								tRNA pseudouridine synthase [PF01416.20]				0
bin.100.orig_c_000000000308_38	bin.100.orig	c_000000000308	38	33801	34733	-1	A		afu:AF_1729 predicted coding region AF_1729	TRUE	0.894	580	6.906e-185	A0A117KUA7_ARCFL	UniRef90_A0A117KUA7 Uncharacterized protein n=3 Tax=Archaeoglobus fulgidus TaxID=2234 RepID=A0A117KUA7_ARCFL	Archaeoglobus fulgidus	TRUE	0.894	580	2.203e-184												0
bin.100.orig_c_000000000308_39	bin.100.orig	c_000000000308	39	34788	35858	-1	A	K00743	afu:AF_1728 galactosyltransferase; K00743	TRUE	0.862	638	4.458e-204	A0A075WHR6_ARCFL	UniRef90_A0A075WHR6 Glycosyltransferase n=3 Tax=Archaeoglobus fulgidus TaxID=2234 RepID=A0A075WHR6_ARCFL	Archaeoglobus fulgidus	TRUE	0.862	638	1.422e-203								Glycosyl transferases group 1 [PF00534.20]; Glycosyl transferases group 1 [PF13692.6]; Glycosyltransferase Family 4 [PF13439.6]; Glycosyl transferases group 1 [PF13524.6]; Glycosyl transferase 4-like domain [PF13579.6]	GT4 sucrose synthase (EC 2.4.1.13); sucrose-phosphate synthase (EC 2.4.1.14); alpha-glucosyltransferase (EC 2.4.1.52); lipopolysaccharide N-acetylglucosaminyltransferase (EC 2.4.1.56); phosphatidylinositol alpha-mannosyltransferase (EC 2.4.1.57); GDP-Man: Man1GlcNAc2-PP-dolichol alpha-1,3-mannosyltransferase (EC 2.4.1.132); GDP-Man: Man3GlcNAc2-PP-dolichol/Man4GlcNAc2-PP-dolichol alpha-1,2-mannos…			0
bin.100.orig_c_000000000308_40	bin.100.orig	c_000000000308	40	35988	36971	1	A	K07027	afu:AF_2231 conserved hypothetical protein; K07027	TRUE	0.841	569	5.476e-181	Y2231_ARCFU	UniRef90_O28052 UPF0104 membrane protein AF_2231 n=5 Tax=Archaeoglobus fulgidus TaxID=2234 RepID=Y2231_ARCFU	Archaeoglobus fulgidus	TRUE	0.841	569	1.746e-180								Lysylphosphatidylglycerol synthase TM region [PF03706.13]				0
bin.100.orig_c_000000000308_41	bin.100.orig	c_000000000308	41	36959	37225	-1	C		afu:AF_2230 predicted coding region AF_2230	FALSE	0.86	159	1.648e-43	Y2230_ARCFU	UniRef90_O28053 Uncharacterized protein AF_2230 n=3 Tax=Archaeoglobus fulgidus TaxID=2234 RepID=Y2230_ARCFU	Archaeoglobus fulgidus	FALSE	0.86	159	5.258e-43												0
bin.100.orig_c_000000000308_42	bin.100.orig	c_000000000308	42	37300	38655	1	A		afg:AFULGI_00025220 cobyrinic acid a,c-diamide synthase	TRUE	0.877	826	2.729e-267	CBIA_ARCFU	UniRef90_O28054 Cobyrinate a,c-diamide synthase n=3 Tax=Archaeoglobus fulgidus TaxID=2234 RepID=CBIA_ARCFU	Archaeoglobus fulgidus	TRUE	0.877	826	8.703e-267	MER0196778	C26	MER0196778 - family C26 non-peptidase homologues (Archaeoglobus profundus) [C26.UNW]#C26#{peptidase unit: 199-455}~source ADB58770~	FALSE	0.602	298	1.452e-86	CobB/CobQ-like glutamine amidotransferase domain [PF07685.14]; AAA domain [PF13500.6]				0
bin.100.orig_c_000000000308_43	bin.100.orig	c_000000000308	43	38658	39005	-1	C	K23077	afu:AF_2228 sulfite reductase, desulfoviridin-type subunit gamma (dsvC); K23077	FALSE	1	249	4.224e-74	A0A256Y475_9EURY	UniRef90_A0A256Y475 Sulfurtransferase TusE n=4 Tax=Archaeoglobales TaxID=2231 RepID=A0A256Y475_9EURY	Archaeoglobales	FALSE	1	246	8.967e-73								DsrC like protein [PF04358.13]				0
bin.100.orig_c_000000000308_44	bin.100.orig	c_000000000308	44	39429	39620	-1	C		afg:AFULGI_00015610 hypothetical protein	FALSE	0.76	100	2.065e-23	Y1447_ARCFU	UniRef90_O28825 Uncharacterized protein AF_1447 n=2 Tax=Archaeoglobus fulgidus TaxID=2234 RepID=Y1447_ARCFU	Archaeoglobus fulgidus	FALSE	0.76	100	6.586e-23												0
bin.100.orig_c_000000000308_45	bin.100.orig	c_000000000308	45	39617	40591	-1	A		afg:AFULGI_00015600 hypothetical protein	TRUE	0.753	490	1.09e-153	A0A497HQF3_9EURY	UniRef90_A0A497HQF3 Uncharacterized protein n=1 Tax=Thermoplasmata archaeon TaxID=1906666 RepID=A0A497HQF3_9EURY	Thermoplasmata archaeon	TRUE	0.765	495	7.946e-155												0
bin.100.orig_c_000000000308_46	bin.100.orig	c_000000000308	46	40822	41118	-1	C	K09131	afg:AFULGI_00023410 hypothetical protein; K09131	FALSE	0.759	152	7.966e-41	A0A101DD72_ARCFL	UniRef90_A0A101DD72 UPF0235 protein XD40_1428 n=4 Tax=Archaeoglobus fulgidus TaxID=2234 RepID=A0A101DD72_ARCFL	Archaeoglobus fulgidus	FALSE	0.759	152	2.541e-40								Uncharacterised ACR, YggU family COG1872 [PF02594.16]				0
bin.100.orig_c_000000000308_47	bin.100.orig	c_000000000308	47	41158	42156	1	A	K00145	afu:AF_2071 N-acetyl-gamma-glutamyl-phosphate reductase (argC); K00145	TRUE	0.924	644	9.476e-207	ARGC_ARCFU	UniRef90_O28208 N-acetyl-gamma-glutamyl-phosphate reductase n=2 Tax=Archaeoglobus fulgidus TaxID=2234 RepID=ARGC_ARCFU	Archaeoglobus fulgidus	TRUE	0.924	644	3.022e-206								Semialdehyde dehydrogenase, NAD binding domain [PF01118.24]; Semialdehyde dehydrogenase, dimerisation domain [PF02774.18]				0
bin.100.orig_c_000000000308_48	bin.100.orig	c_000000000308	48	42217	42447	1	C	K07574	afg:AFULGI_00023380 putative RNA-binding protein; K07574	FALSE	0.891	143	2.869e-38	O28209_ARCFU	UniRef90_O28209 CRM domain-containing protein n=3 Tax=Archaeoglobus fulgidus TaxID=2234 RepID=O28209_ARCFU	Archaeoglobus fulgidus	FALSE	0.894	140	1.152e-36								CRS1 / YhbY (CRM) domain [PF01985.21]				0
bin.100.orig_c_000000000308_49	bin.100.orig	c_000000000308	49	42452	42895	1	C	K02966	afg:AFULGI_00023370 Ribosomal protein S19E (S16A); K02966	FALSE	0.927	287	7.189e-87	RS19E_ARCFU	UniRef90_O28210 30S ribosomal protein S19e n=3 Tax=Archaeoglobus fulgidus TaxID=2234 RepID=RS19E_ARCFU	Archaeoglobus fulgidus	FALSE	0.927	287	2.293e-86								Ribosomal protein S19e [PF01090.19]				0
bin.100.orig_c_000000000308_50	bin.100.orig	c_000000000308	50	42907	43233	1	C	K06875	afg:AFULGI_00023360 DNA-binding protein; K06875	FALSE	0.815	183	1.822e-51	Y2068_ARCFU	UniRef90_O28211 DNA-binding protein AF_2068 n=3 Tax=Archaeoglobus fulgidus TaxID=2234 RepID=Y2068_ARCFU	Archaeoglobus fulgidus	FALSE	0.815	183	5.811e-51								Double-stranded DNA-binding domain [PF01984.20]				0
bin.100.orig_c_000000000308_51	bin.100.orig	c_000000000308	51	43238	43390	1	C	K02924	afg:AFULGI_00023350 Ribosomal protein L39E; K02924	FALSE	0.921	99	2.75e-23	RL39_ARCFU	UniRef90_O28212 50S ribosomal protein L39e n=3 Tax=Archaeoglobus fulgidus TaxID=2234 RepID=RL39_ARCFU	Archaeoglobus fulgidus	FALSE	0.921	99	8.77e-23								Ribosomal L39 protein [PF00832.20]				0
bin.100.orig_c_000000000308_52	bin.100.orig	c_000000000308	52	43401	43667	1	C	K02910	afu:AF_2066 LSU ribosomal protein L31E (rpl31E); K02910	FALSE	0.926	173	2.56e-48	RL31_ARCFU	UniRef90_O28213 50S ribosomal protein L31e n=3 Tax=Archaeoglobus fulgidus TaxID=2234 RepID=RL31_ARCFU	Archaeoglobus fulgidus	FALSE	0.926	173	8.165e-48								Ribosomal protein L31e [PF01198.19]				0
bin.100.orig_c_000000000308_53	bin.100.orig	c_000000000308	53	43668	44315	1	A	K03264	afg:AFULGI_00023330 translation initiation factor eIF-6, putative; K03264	TRUE	0.88	396	5.128e-123	IF6_ARCFU	UniRef90_O28214 Translation initiation factor 6 n=3 Tax=Archaeoglobus fulgidus TaxID=2234 RepID=IF6_ARCFU	Archaeoglobus fulgidus	TRUE	0.88	396	1.635e-122								eIF-6 family [PF01912.18]				0
bin.100.orig_c_000000000308_54	bin.100.orig	c_000000000308	54	44325	44498	1	C	K02944	afg:AFULGI_00023320 Ribosomal protein L20A (L18A); K02944	FALSE	0.865	105	3.382e-25	RL18A_ARCFU	UniRef90_O28215 50S ribosomal protein L18Ae n=4 Tax=Archaeoglobus fulgidus TaxID=2234 RepID=RL18A_ARCFU	Archaeoglobus fulgidus	FALSE	0.865	105	1.079e-24								Ribosomal proteins 50S-L18Ae/60S-L20/60S-L18A [PF01775.17]				0
bin.100.orig_c_000000000308_55	bin.100.orig	c_000000000308	55	44495	44905	1	C	K04797	afu:AF_2063 c-myc binding protein, putative; K04797	FALSE	0.79	220	8.728e-64	PFDA_ARCFU	UniRef90_O28216 Prefoldin subunit alpha n=3 Tax=Archaeoglobus fulgidus TaxID=2234 RepID=PFDA_ARCFU	Archaeoglobus fulgidus	FALSE	0.79	220	2.784e-63								Prefoldin subunit [PF02996.17]				0
bin.100.orig_c_000000000308_56	bin.100.orig	c_000000000308	56	44912	45967	1	A	K03110	afu:AF_2062 signal recognition particle receptor (dpa); K03110	TRUE	0.814	589	3.256e-187	A0A075WH08_ARCFL	UniRef90_A0A075WH08 Signal recognition particle receptor FtsY n=3 Tax=Archaeoglobus fulgidus TaxID=2234 RepID=A0A075WH08_ARCFL	Archaeoglobus fulgidus	TRUE	0.814	589	1.039e-186								SRP54-type protein, GTPase domain [PF00448.22]; SRP54-type protein, helical bundle domain [PF02881.19]; Thymidylate kinase [PF02223.17]				0
bin.100.orig_c_000000000308_57	bin.100.orig	c_000000000308	57	45964	46584	1	A	K14941	afu:AF_2061 conserved hypothetical protein; K14941	TRUE	0.821	350	1.894e-107	COFC_ARCFU	UniRef90_O28218 Phosphoenolpyruvate guanylyltransferase n=3 Tax=Archaeoglobus fulgidus TaxID=2234 RepID=COFC_ARCFU	Archaeoglobus fulgidus	TRUE	0.821	350	6.04e-107								Guanylyl transferase CofC like [PF01983.16]				0
bin.100.orig_c_000000000308_58	bin.100.orig	c_000000000308	58	46598	47557	1	A	K04801	afu:AF_2060 activator 1, replication factor C, 35 KD subunit; K04801	TRUE	0.925	619	1.579e-198	RFCS_ARCFU	UniRef90_O28219 Replication factor C small subunit n=4 Tax=Archaeoglobus fulgidus TaxID=2234 RepID=RFCS_ARCFU	Archaeoglobus fulgidus	TRUE	0.925	619	5.037e-198								DNA polymerase III, delta subunit [PF13177.6]; Replication factor C C-terminal domain [PF08542.11]; Holliday junction DNA helicase RuvB P-loop domain [PF05496.12]; ATPase family associated with various cellular activities (AAA) [PF00004.29]; Rad17 P-loop domain [PF03215.15]; AAA domain (Cdc48 subfamily) [PF07724.14]; ATPase family associated with various cellular activities (AAA) [PF07726.11]; AA…		sp|O28219|RFCS_ARCFU Replication factor C small subunit; XhXr	Xr;Xh	0
bin.100.orig_c_000000000308_59	bin.100.orig	c_000000000308	59	47557	48144	1	C	K15450	afg:AFULGI_00023270 hypothetical protein; K15450	FALSE	0.724	287	1.277e-85	TYW3_ARCFU	UniRef90_O28220 tRNA(Phe) 7-((3-amino-3-carboxypropyl)-4-demethylwyosine(37)-N(4))-methyltransferase n=4 Tax=Archaeoglobus fulgidus TaxID=2234 RepID=TYW3_ARCFU	Archaeoglobus fulgidus	FALSE	0.724	287	4.072e-85								Methyltransferase TYW3 [PF02676.14]				0
bin.100.orig_c_000000000308_60	bin.100.orig	c_000000000308	60	48103	49137	-1	A	K08975	afu:AF_2058 conserved hypothetical protein; K08975	TRUE	0.874	627	1.736e-200	Y2058_ARCFU	UniRef90_O28221 Uncharacterized protein AF_2058 n=3 Tax=Archaeoglobus fulgidus TaxID=2234 RepID=Y2058_ARCFU	Archaeoglobus fulgidus	TRUE	0.874	627	5.537e-200								Domain of unknown function (DUF373) [PF04123.13]				0
bin.100.orig_c_000000000308_61	bin.100.orig	c_000000000308	61	49169	50323	-1	A		afg:AFULGI_00023250 Acyl-CoA dehydrogenase	TRUE	0.942	760	4.582e-246	O28222_ARCFU	UniRef90_O28222 Acyl-CoA dehydrogenase (Acd-10) n=4 Tax=Archaeoglobus fulgidus TaxID=2234 RepID=O28222_ARCFU	Archaeoglobus fulgidus	TRUE	0.942	760	1.461e-245								Acyl-CoA dehydrogenase, C-terminal domain [PF00441.24]; Acyl-CoA dehydrogenase, middle domain [PF02770.19]; Acyl-CoA dehydrogenase, N-terminal domain [PF02771.16]; Acyl-CoA dehydrogenase, C-terminal domain [PF08028.11]				0
bin.100.orig_c_000000000308_62	bin.100.orig	c_000000000308	62	50449	50787	1	C	K03116	afu:AF_2056 conserved hypothetical protein; K03116	FALSE	0.858	201	1.071e-57	A0A075WGD6_ARCFL	UniRef90_A0A075WGD6 Sec-independent protein translocase protein TatA n=5 Tax=Archaeoglobus fulgidus TaxID=2234 RepID=A0A075WGD6_ARCFL	Archaeoglobus fulgidus	FALSE	0.858	201	3.415e-57								mttA/Hcf106 family [PF02416.16]				0
bin.100.orig_c_000000000308_63	bin.100.orig	c_000000000308	63	50820	51344	1	C		afg:AFULGI_00023230 2-oxoacid:acceptor oxidoreductase, gamma subunit, pyruvate/2-ketoisovalerate family	FALSE	0.752	268	1.827e-79	O28224_ARCFU	UniRef90_O28224 2-ketoisovalerate ferredoxin oxidoreductase, subunit gamma (VorG) n=3 Tax=Archaeoglobus fulgidus TaxID=2234 RepID=O28224_ARCFU	Archaeoglobus fulgidus	FALSE	0.746	265	3.869e-78								Pyruvate ferredoxin/flavodoxin oxidoreductase [PF01558.18]				0
bin.100.orig_c_000000000308_64	bin.100.orig	c_000000000308	64	51335	51583	1	C	K00171	afu:AF_2054 2-ketoisovalerate ferredoxin oxidoreductase, subunit delta (vorD); K00171	FALSE	0.874	151	6.878e-41	A0A124FBJ5_ARCFL	UniRef90_A0A124FBJ5 2-ketoisovalerate ferredoxin oxidoreductase, subunit delta (VorD) n=3 Tax=Archaeoglobus fulgidus TaxID=2234 RepID=A0A124FBJ5_ARCFL	Archaeoglobus fulgidus	FALSE	0.874	151	2.194e-40								4Fe-4S dicluster domain [PF14697.6]; 4Fe-4S dicluster domain [PF13187.6]; 4Fe-4S dicluster domain [PF12838.7]; 4Fe-4S dicluster domain [PF13237.6]; 4Fe-4S binding domain [PF12837.7]; 4Fe-4S binding domain [PF00037.27]				0
bin.100.orig_c_000000000308_65	bin.100.orig	c_000000000308	65	51580	52644	1	A	K00169	afu:AF_2053 2-ketoisovalerate ferredoxin oxidoreductase, subunit alpha (vorA); K00169	TRUE	0.875	645	1.401e-206	O28226_ARCFU	UniRef90_O28226 2-ketoisovalerate ferredoxin oxidoreductase, subunit alpha (VorA) n=5 Tax=Archaeoglobus fulgidus TaxID=2234 RepID=O28226_ARCFU	Archaeoglobus fulgidus	TRUE	0.875	645	4.468e-206								Pyruvate flavodoxin/ferredoxin oxidoreductase, thiamine diP-bdg [PF01855.19]; Pyruvate:ferredoxin oxidoreductase core domain II [PF17147.4]				0
bin.100.orig_c_000000000308_66	bin.100.orig	c_000000000308	66	52641	53477	1	A	K00170	afu:AF_2052 2-ketoisovalerate ferredoxin oxidoreductase, subunit beta (vorB); K00170	TRUE	0.9	524	4.244e-166	O28227_ARCFU	UniRef90_O28227 2-ketoisovalerate ferredoxin oxidoreductase, subunit beta (VorB) n=3 Tax=Archaeoglobus fulgidus TaxID=2234 RepID=O28227_ARCFU	Archaeoglobus fulgidus	TRUE	0.9	524	1.354e-165								Thiamine pyrophosphate enzyme, C-terminal TPP binding domain [PF02775.21]				0
bin.100.orig_c_000000000308_67	bin.100.orig	c_000000000308	67	53460	54050	-1	A	K02427	afu:AF_2051 cell division protein (ftsJ); K02427	TRUE	0.929	372	3.469e-115	RLME_ARCFU	UniRef90_O28228 Ribosomal RNA large subunit methyltransferase E n=3 Tax=Archaeoglobus fulgidus TaxID=2234 RepID=RLME_ARCFU	Archaeoglobus fulgidus	TRUE	0.929	372	1.107e-114								FtsJ-like methyltransferase [PF01728.19]; Methyltransferase domain [PF13489.6]; Methyltransferase domain [PF08241.12]				0
bin.100.orig_c_000000000308_68	bin.100.orig	c_000000000308	68	54047	54424	-1	C		afg:AFULGI_00023180 secondary thiamine-phosphate synthase enzyme	FALSE	0.817	214	8.113e-62	Y2050_ARCFU	UniRef90_O28229 UPF0047 protein AF_2050 n=3 Tax=Archaeoglobus fulgidus TaxID=2234 RepID=Y2050_ARCFU	Archaeoglobus fulgidus	FALSE	0.814	213	4.867e-61								Uncharacterised protein family UPF0047 [PF01894.17]				0
bin.100.orig_c_000000000308_69	bin.100.orig	c_000000000308	69	54431	55567	-1	A	K06947	afu:AF_2049 conserved hypothetical protein; K06947	TRUE	0.837	655	1.172e-209	O28230_ARCFU	UniRef90_O28230 CLP1_P domain-containing protein n=3 Tax=Archaeoglobus fulgidus TaxID=2234 RepID=O28230_ARCFU	Archaeoglobus fulgidus	TRUE	0.837	655	3.739e-209								mRNA cleavage and polyadenylation factor CLP1 P-loop [PF16575.5]				0
bin.100.orig_c_000000000308_70	bin.100.orig	c_000000000308	70	55557	56480	-1	A		afu:AF_2048 predicted coding region AF_2048	TRUE	0.884	564	1.306e-179	Y2048_ARCFU	UniRef90_O28231 Uncharacterized protein AF_2048 n=4 Tax=Archaeoglobus fulgidus TaxID=2234 RepID=Y2048_ARCFU	Archaeoglobus fulgidus	TRUE	0.884	564	4.167e-179												0
bin.100.orig_c_000000000308_71	bin.100.orig	c_000000000308	71	56556	57836	1	A	K00560	afu:AF_2047 thymidylate synthase, putative; K00560	TRUE	0.903	805	1.53e-260	A0A075WGZ7_ARCFL	UniRef90_A0A075WGZ7 Thymidylate synthase n=5 Tax=Archaeoglobus fulgidus TaxID=2234 RepID=A0A075WGZ7_ARCFL	Archaeoglobus fulgidus	TRUE	0.902	803	1.72e-259								Thymidylate synthase [PF00303.19]				0
bin.100.orig_c_000000000308_72	bin.100.orig	c_000000000308	72	57862	58608	1	A		afu:AF_2046 cytochrome oxidase, subunit I, putative	TRUE	0.83	426	4.979e-133	O28233_ARCFU	UniRef90_O28233 Cytochrome oxidase, subunit I, putative n=3 Tax=Archaeoglobus fulgidus TaxID=2234 RepID=O28233_ARCFU	Archaeoglobus fulgidus	TRUE	0.83	426	1.588e-132	MER0537495	C106	MER0537495 - family C106 non-peptidase homologues (Archaeoglobus fulgidus) [C106.UNW]#C106#{peptidase unit: 30-243}~source AIG99036~	TRUE	0.83	368	2.257e-114	Transmembrane exosortase (Exosortase_EpsH) [PF09721.10]				0
bin.100.orig_c_000000000308_73	bin.100.orig	c_000000000308	73	58605	59201	1	C	K01613	afg:AFULGI_00023130 phosphatidylserine decarboxylase precursor-related protein; K01613	FALSE	0.847	344	2.779e-105	ASD_ARCFU	UniRef90_O28234 Putative archaetidylserine decarboxylase proenzyme n=3 Tax=Archaeoglobus fulgidus TaxID=2234 RepID=ASD_ARCFU	Archaeoglobus fulgidus	FALSE	0.845	343	1.666e-104								Phosphatidylserine decarboxylase [PF02666.15]				0
bin.100.orig_c_000000000308_74	bin.100.orig	c_000000000308	74	59170	59835	1	C	K17103	afg:AFULGI_00023120 CDP-diacylglycerol--serine O-phosphatidyltransferase; K17103	FALSE	0.768	347	3.442e-106	A0A075WIM5_ARCFL	UniRef90_A0A075WIM5 CDP-diacylglycerol--serine O-phosphatidyltransferase n=3 Tax=Archaeoglobus fulgidus TaxID=2234 RepID=A0A075WIM5_ARCFL	Archaeoglobus fulgidus	FALSE	0.768	347	1.098e-105								CDP-alcohol phosphatidyltransferase [PF01066.21]				0
bin.100.orig_c_000000000308_75	bin.100.orig	c_000000000308	75	60012	60125	1	C	K09739	afg:AFULGI_00023110 hypothetical protein; K09739	FALSE	0.9	72	3.338e-14	A0A124FBS4_ARCFL	UniRef90_A0A124FBS4 DHNA domain-containing protein n=3 Tax=Archaeoglobus fulgidus TaxID=2234 RepID=A0A124FBS4_ARCFL	Archaeoglobus fulgidus	FALSE	0.9	72	1.065e-13								Dihydroneopterin aldolase [PF04038.12]				0
bin.100.orig_c_000000000308_76	bin.100.orig	c_000000000308	76	60129	60788	-1	A	K09903	afg:AFULGI_00023100 uridylate kinase, putative; K09903	TRUE	0.825	372	7.425e-115	PYRH_ARCFU	UniRef90_O28237 Uridylate kinase n=4 Tax=Archaeoglobus fulgidus TaxID=2234 RepID=PYRH_ARCFU	Archaeoglobus fulgidus	TRUE	0.825	372	2.368e-114								Amino acid kinase family [PF00696.28]				0
bin.100.orig_c_000000000308_77	bin.100.orig	c_000000000308	77	60866	62512	-1	A	K01848	afu:AF_2215 methylmalonyl-CoA mutase, subunit alpha, N-terminus (mcmA1); K01848	TRUE	0.926	1063	0	A0A101DDL2_ARCFL	UniRef90_A0A101DDL2 Methylmalonyl-CoA mutase, subunit alpha, N-terminus (McmA1) n=4 Tax=Archaeoglobus fulgidus TaxID=2234 RepID=A0A101DDL2_ARCFL	Archaeoglobus fulgidus	TRUE	0.926	1063	0								Methylmalonyl-CoA mutase [PF01642.22]				0
bin.100.orig_c_000000000308_78	bin.100.orig	c_000000000308	78	62525	62950	-1	C	K23351	afu:AF_2216 methylmalonyl-CoA decarboxylase, biotin carboxyl carrier subunit (mmdC); K23351	FALSE	0.783	228	2.739e-66	A0A101E2V2_ARCFL	UniRef90_A0A101E2V2 Methylmalonyl-CoA decarboxylase, biotin carboxyl carrier subunit (MmdC) n=3 Tax=Archaeoglobus fulgidus TaxID=2234 RepID=A0A101E2V2_ARCFL	Archaeoglobus fulgidus	FALSE	0.783	228	8.735e-66								Biotin-requiring enzyme [PF00364.22]; Glycine cleavage H-protein [PF01597.19]				0
bin.100.orig_c_000000000308_79	bin.100.orig	c_000000000308	79	62947	63072	-1	C		afg:AFULGI_00024920 hypothetical protein	FALSE	0.871	77	9.106e-16	A0A101E1Z2_ARCFL	UniRef90_A0A101E1Z2 Uncharacterized protein n=2 Tax=Archaeoglobus fulgidus TaxID=2234 RepID=A0A101E1Z2_ARCFL	Archaeoglobus fulgidus	FALSE	0.871	77	2.905e-15												0
bin.100.orig_c_000000000308_80	bin.100.orig	c_000000000308	80	63082	64632	-1	A	K01604	afg:AFULGI_00024930 methylmalonyl-CoA decarboxylase alpha subunit; K01604	TRUE	0.942	1021	0	O28066_ARCFU	UniRef90_O28066 Methylmalonyl-CoA decarboxylase, subunit alpha (MmdA) n=4 Tax=Archaeoglobus fulgidus TaxID=2234 RepID=O28066_ARCFU	Archaeoglobus fulgidus	TRUE	0.939	1018	0								Carboxyl transferase domain [PF01039.22]				0
bin.100.orig_c_000000000308_81	bin.100.orig	c_000000000308	81	64642	65037	-1	C	K05606	afg:AFULGI_00024940 methylmalonyl-CoA epimerase; K05606	FALSE	0.882	243	1.435e-71	O28065_ARCFU	UniRef90_O28065 VOC domain-containing protein n=3 Tax=Archaeoglobus fulgidus TaxID=2234 RepID=O28065_ARCFU	Archaeoglobus fulgidus	FALSE	0.878	241	1.181e-70								Glyoxalase/Bleomycin resistance protein/Dioxygenase superfamily [PF13669.6]; Glyoxalase/Bleomycin resistance protein/Dioxygenase superfamily [PF00903.25]; Glyoxalase-like domain [PF13468.6]				0
bin.100.orig_c_000000000308_82	bin.100.orig	c_000000000308	82	65042	65467	-1	C	K01849	afg:AFULGI_00024950 methylmalonyl-CoA mutase C-terminal domain protein; K01849	FALSE	0.924	275	1.317e-82	A0A075WFQ8_ARCFL	UniRef90_A0A075WFQ8 Methylmalonyl-CoA mutase C-terminal domain protein n=4 Tax=Archaeoglobus fulgidus TaxID=2234 RepID=A0A075WFQ8_ARCFL	Archaeoglobus fulgidus	FALSE	0.924	275	4.199e-82								B12 binding domain [PF02310.19]				0
bin.100.orig_c_000000000308_83	bin.100.orig	c_000000000308	83	65579	68176	-1	A	K01873	afg:AFULGI_00024980 valyl-tRNA synthetase; K01873	TRUE	0.95	1722	0	SYV_ARCFU	UniRef90_O28059 Valine--tRNA ligase n=3 Tax=Archaeoglobus fulgidus TaxID=2234 RepID=SYV_ARCFU	Archaeoglobus fulgidus	TRUE	0.95	1720	0								tRNA synthetases class I (I, L, M and V) [PF00133.22]; Anticodon-binding domain of tRNA [PF08264.13]; tRNA synthetases class I (M) [PF09334.11]; tRNA synthetases class I (C) catalytic domain [PF01406.19]; Leucyl-tRNA synthetase, Domain 2 [PF13603.6]		sp|F4JLM5|SYIC_ARATH Isoleucine--tRNA ligase, cytoplasmic; Xh	Xh	0
bin.100.orig_c_000000000308_84	bin.100.orig	c_000000000308	84	68213	68965	-1	A		afg:AFULGI_00024990 2-keto-4-pentenoate hydratase/2-oxohepta-3-ene-1,7-dioic acid hydratase (catechol pathway)	TRUE	0.945	498	9.052e-158	Y2225_ARCFU	UniRef90_O28058 Uncharacterized protein AF_2225 n=3 Tax=Archaeoglobus fulgidus TaxID=2234 RepID=Y2225_ARCFU	Archaeoglobus fulgidus	TRUE	0.945	498	2.887e-157								Fumarylacetoacetate (FAA) hydrolase family [PF01557.18]				0
bin.100.orig_c_000000000308_85	bin.100.orig	c_000000000308	85	69024	70076	1	A	K06963	afg:AFULGI_00025000 putative RNA-binding protein; K06963	TRUE	0.89	639	9.585e-205	A0A117KM42_ARCFL	UniRef90_A0A117KM42 THUMP domain-containing protein n=5 Tax=Archaeoglobus fulgidus TaxID=2234 RepID=A0A117KM42_ARCFL	Archaeoglobus fulgidus	TRUE	0.89	639	3.057e-204								AF2226-like SPOUT RNA Methylase fused to THUMP [PF14419.6]; THUMP domain [PF02926.17]				0
bin.100.orig_c_000000000308_86	bin.100.orig	c_000000000308	86	70079	71029	-1	A	K09720	afg:AFULGI_00025010 hypothetical protein; K09720	TRUE	0.851	558	2.236e-177	O28056_ARCFU	UniRef90_O28056 Uncharacterized protein n=4 Tax=Archaeoglobus fulgidus TaxID=2234 RepID=O28056_ARCFU	Archaeoglobus fulgidus	TRUE	0.851	558	7.133e-177								NrpR regulatory domains NRD1 and 2 [PF01995.16]; Ribonuclease R winged-helix domain [PF08461.10]				0
bin.100.orig_c_000000000308_87	bin.100.orig	c_000000000308	87	71307	71531	1	E																									0
bin.100.orig_c_000000000308_88	bin.100.orig	c_000000000308	88	71485	72504	1	A		ave:Arcve_0734 hypothetical protein	TRUE	0.557	364	1.11e-109	A0A497R7H1_9EURY	UniRef90_A0A497R7H1 Uncharacterized protein (Fragment) n=1 Tax=Archaeoglobales archaeon TaxID=2250258 RepID=A0A497R7H1_9EURY	Archaeoglobales archaeon	TRUE	0.639	391	1.351e-118												0
bin.100.orig_c_000000000315_1	bin.100.orig	c_000000000315	1	3	179	1	C							A0A5E4IM79_9ARCH	UniRef90_A0A5E4IM79 Integrase core domain protein n=1 Tax=uncultured archaeon TaxID=115547 RepID=A0A5E4IM79_9ARCH	uncultured archaeon	FALSE	0.829	74	4.739e-14												0
bin.100.orig_c_000000000315_2	bin.100.orig	c_000000000315	2	378	1133	-1	A	K01992	afg:AFULGI_00021410 daunorubicin resistance ABC transporter membrane protein; K01992	TRUE	0.848	442	1.913e-138	A0A101DE95_ARCFL	UniRef90_A0A101DE95 Daunorubicin resistance membrane protein (DrrB) n=3 Tax=Archaeoglobus fulgidus TaxID=2234 RepID=A0A101DE95_ARCFL	Archaeoglobus fulgidus	TRUE	0.848	442	6.102e-138								ABC-2 type transporter [PF01061.24]				0
bin.100.orig_c_000000000315_3	bin.100.orig	c_000000000315	3	1135	2115	-1	A	K01990	afu:AF_1884 daunorubicin resistance ATP-binding protein (drrA); K01990	TRUE	0.878	595	9.148e-190	O28395_ARCFU	UniRef90_O28395 Daunorubicin resistance ATP-binding protein (DrrA) n=5 Tax=Archaeoglobus fulgidus TaxID=2234 RepID=O28395_ARCFU	Archaeoglobus fulgidus	TRUE	0.878	595	2.918e-189								ABC transporter [PF00005.27]; Domain of unknown function (DUF4162) [PF13732.6]				0
bin.100.orig_c_000000000315_4	bin.100.orig	c_000000000315	4	2314	2544	1	C	K03053	afg:AFULGI_00021440 DNA-directed RNA polymerase, subunit H, RpoH/RPB5; K03053	FALSE	0.908	147	2.279e-39	RPOH_ARCFU	UniRef90_O28394 DNA-directed RNA polymerase subunit H n=3 Tax=Archaeoglobus fulgidus TaxID=2234 RepID=RPOH_ARCFU	Archaeoglobus fulgidus	FALSE	0.908	147	7.27e-39								RNA polymerase Rpb5, C-terminal domain [PF01191.19]		sp|Q6GZU8|028R_FRG3G Uncharacterized protein 028R; Xu	Xu	0
bin.100.orig_c_000000000315_5	bin.100.orig	c_000000000315	5	2574	4112	1	A	K03045	afu:AF_1886 DNA-directed RNA polymerase, subunit B'' (rpoB2); K03045	TRUE	0.946	1019	0	A0A075WFV6_ARCFL	UniRef90_A0A075WFV6 DNA-directed RNA polymerase, beta subunit/140 kD subunit n=4 Tax=Archaeoglobus fulgidus TaxID=2234 RepID=A0A075WFV6_ARCFL	Archaeoglobus fulgidus	TRUE	0.943	1014	0								RNA polymerase beta subunit [PF04563.15]; RNA polymerase Rpb2, domain 2 [PF04561.14]; RNA polymerase Rpb2, domain 3 [PF04565.16]				0
bin.100.orig_c_000000000315_6	bin.100.orig	c_000000000315	6	4113	5927	1	A	K03044	afg:AFULGI_00021460 DNA-directed RNA polymerase subunit B; K03044	TRUE	0.953	1211	0	RPOB1_ARCFU	UniRef90_O28392 DNA-directed RNA polymerase subunit B' n=4 Tax=Archaeoglobus fulgidus TaxID=2234 RepID=RPOB1_ARCFU	Archaeoglobus fulgidus	TRUE	0.953	1211	0	MER0195833	N11	MER0195833 - family N11 unassigned peptide lyases () [N11.UPW]#N11#{peptidase unit: 944-1048}~source YP_003970177~	FALSE	0.5	96	1.135e-18	RNA polymerase Rpb2, domain 6 [PF00562.28]; RNA polymerase Rpb2, domain 7 [PF04560.20]; RNA polymerase Rpb2, domain 4 [PF04566.13]; RNA polymerase beta subunit [PF04563.15]; RNA polymerase Rpb2, domain 5 [PF04567.17]		sp|Q6RZF8|RP132_RABPU DNA-directed RNA polymerase 132 kDa polypeptide; XhXrXs	Xs;Xr;Xh	0
bin.100.orig_c_000000000315_7	bin.100.orig	c_000000000315	7	5940	8543	1	A	K03041	afg:AFULGI_00021470 DNA-directed RNA polymerase subunit A'; K03041	TRUE	0.948	1728	0	A0A117KM98_ARCFL	UniRef90_A0A117KM98 DNA-directed RNA polymerase subunit n=3 Tax=Archaeoglobus fulgidus TaxID=2234 RepID=A0A117KM98_ARCFL	Archaeoglobus fulgidus	TRUE	0.948	1728	0								RNA polymerase Rpb1, domain 1 [PF04997.12]; RNA polymerase Rpb1, domain 2 [PF00623.20]; RNA polymerase Rpb1, domain 3 [PF04983.18]; RNA polymerase Rpb1, domain 4 [PF05000.17]; RNA polymerase Rpb1, domain 5 [PF04998.17]		sp|O57204|RP147_VACCA DNA-directed RNA polymerase 147 kDa polypeptide; XhXrXs	Xs;Xr;Xh	0
bin.100.orig_c_000000000315_8	bin.100.orig	c_000000000315	8	8540	9682	1	A	K03042	afu:AF_1889 DNA-directed RNA polymerase, subunit A'' (rpoA2); K03042	TRUE	0.9	715	2.066e-230	RPOA2_ARCFU	UniRef90_O28390 DNA-directed RNA polymerase subunit A'' n=3 Tax=Archaeoglobus fulgidus TaxID=2234 RepID=RPOA2_ARCFU	Archaeoglobus fulgidus	TRUE	0.9	715	6.59e-230								RNA polymerase Rpb1, domain 5 [PF04998.17]		sp|Q196X0|RPB1_IIV3 Probable DNA-directed RNA polymerase II subunit RPB1 homolog; XhXr	Xr;Xh	0
bin.100.orig_c_000000000315_9	bin.100.orig	c_000000000315	9	9679	9939	1	C	K02908	afu:AF_1890 LSU ribosomal protein L30E (rpl30E); K02908	FALSE	0.889	162	2.238e-44	RL30E_ARCFU	UniRef90_O28389 50S ribosomal protein L30e n=3 Tax=Archaeoglobus fulgidus TaxID=2234 RepID=RL30E_ARCFU	Archaeoglobus fulgidus	FALSE	0.889	162	7.139e-44								Ribosomal protein L7Ae/L30e/S12e/Gadd45 family [PF01248.26]				0
bin.100.orig_c_000000000315_10	bin.100.orig	c_000000000315	10	9958	10377	1	C	K02600	afu:AF_1891 transcription termination-antitermination factor NusA, putative; K02600	FALSE	0.93	273	5.799e-82	A0A117KM96_ARCFL	UniRef90_A0A117KM96 Probable transcription termination protein NusA n=3 Tax=Archaeoglobus fulgidus TaxID=2234 RepID=A0A117KM96_ARCFL	Archaeoglobus fulgidus	FALSE	0.93	273	1.85e-81								NusA-like KH domain [PF13184.6]; KH domain [PF07650.17]				0
bin.100.orig_c_000000000315_11	bin.100.orig	c_000000000315	11	10384	10812	1	C	K02950	afg:AFULGI_00021510 ribosomal protein S23 (S12); K02950	FALSE	0.924	277	2.849e-83	RS12_ARCFU	UniRef90_O28387 30S ribosomal protein S12 n=5 Tax=Archaeoglobales TaxID=2231 RepID=RS12_ARCFU	Archaeoglobales	FALSE	0.924	277	9.086e-83								Ribosomal protein S12/S23 [PF00164.25]				0
bin.100.orig_c_000000000315_12	bin.100.orig	c_000000000315	12	10817	11401	1	A	K02992	afu:AF_1893 SSU ribosomal protein S7P (rps7P); K02992	TRUE	0.909	370	1.115e-114	RS7_ARCFU	UniRef90_O28386 30S ribosomal protein S7 n=4 Tax=Archaeoglobaceae TaxID=2232 RepID=RS7_ARCFU	Archaeoglobaceae	TRUE	0.909	370	3.556e-114								Ribosomal protein S7p/S5e [PF00177.21]				0
bin.100.orig_c_000000000315_13	bin.100.orig	c_000000000315	13	11407	13593	1	A	K03234	afu:AF_1894 translation elongation factor EF-2 (fus); K03234	TRUE	0.933	1425	0	EF2_ARCFU	UniRef90_O28385 Elongation factor 2 n=3 Tax=Archaeoglobus fulgidus TaxID=2234 RepID=EF2_ARCFU	Archaeoglobus fulgidus	TRUE	0.933	1425	0								Elongation factor Tu GTP binding domain [PF00009.27]; Elongation Factor G, domain II [PF14492.6]; Elongation factor G, domain IV [PF03764.18]; Elongation factor G C-terminus [PF00679.24]; Elongation factor Tu domain 2 [PF03144.25]				0
bin.100.orig_c_000000000315_14	bin.100.orig	c_000000000315	14	13608	14237	1	A	K06940	afu:AF_1895 predicted coding region AF_1895; K06940	TRUE	0.892	391	2.334e-121	A0A124FC35_ARCFL	UniRef90_A0A124FC35 Uncharacterized protein n=3 Tax=Archaeoglobus fulgidus TaxID=2234 RepID=A0A124FC35_ARCFL	Archaeoglobus fulgidus	TRUE	0.892	391	7.444e-121								Putative zinc- or iron-chelating domain [PF03692.15]				0
bin.100.orig_c_000000000315_15	bin.100.orig	c_000000000315	15	14272	14874	1	A		afu:AF_1896 iron-sulfur flavoprotein (isf-3)	TRUE	0.916	383	6.117e-119	ISF3_ARCFU	UniRef90_O28383 Iron-sulfur flavoprotein AF_1896 n=3 Tax=Archaeoglobus fulgidus TaxID=2234 RepID=ISF3_ARCFU	Archaeoglobus fulgidus	TRUE	0.916	383	1.951e-118								NADPH-dependent FMN reductase [PF03358.15]; Flavodoxin-like fold [PF02525.17]	AA6 1,4-benzoquinone reductase (EC. 1.6.5.6) [AA6]			0
bin.100.orig_c_000000000315_16	bin.100.orig	c_000000000315	16	15022	15915	-1	A		afu:AF_1897 conserved hypothetical protein	TRUE	0.792	481	4.488e-151	A0A075WGG4_ARCFL	UniRef90_A0A075WGG4 Glycosyltransferase, probably involved in cell wall biogenesis n=4 Tax=Archaeoglobus fulgidus TaxID=2234 RepID=A0A075WGG4_ARCFL	Archaeoglobus fulgidus	TRUE	0.79	480	3.683e-150								Glycosyltransferase like family 2 [PF13641.6]; Glycosyl transferase family group 2 [PF13632.6]; Glycosyl transferase family 2 [PF00535.26]; Glycosyltransferase like family 2 [PF10111.9]	GT2 cellulose synthase (EC 2.4.1.12); chitin synthase (EC 2.4.1.16); dolichyl-phosphate beta-D-mannosyltransferase (EC 2.4.1.83); dolichyl-phosphate beta-glucosyltransferase (EC 2.4.1.117); N-acetylglucosaminyltransferase (EC 2.4.1.-); N-acetylgalactosaminyltransferase (EC 2.4.1.-); hyaluronan synthase (EC 2.4.1.212); chitin oligosaccharide synthase (EC 2.4.1.-); beta-1,3-glucan synthase (EC 2.4.…			0
bin.100.orig_c_000000000315_17	bin.100.orig	c_000000000315	17	16007	16360	1	C		afu:AF_1898 response regulator	FALSE	0.845	207	2.239e-59	A0A101DE91_ARCFL	UniRef90_A0A101DE91 Response regulator n=3 Tax=Archaeoglobus fulgidus TaxID=2234 RepID=A0A101DE91_ARCFL	Archaeoglobus fulgidus	FALSE	0.845	207	7.141e-59								Response regulator receiver domain [PF00072.24]				0
bin.100.orig_c_000000000315_18	bin.100.orig	c_000000000315	18	16403	17608	1	A	K02316	afg:AFULGI_00021580 DNA primase (bacterial type); K02316	TRUE	0.866	722	1.878e-232	DNAG_ARCFU	UniRef90_O28380 DNA primase DnaG n=3 Tax=Archaeoglobus fulgidus TaxID=2234 RepID=DNAG_ARCFU	Archaeoglobus fulgidus	TRUE	0.866	722	5.991e-232								Toprim-like [PF13155.6]; Toprim domain [PF13662.6]				0
bin.100.orig_c_000000000315_19	bin.100.orig	c_000000000315	19	17605	18132	-1	C	K00945	afg:AFULGI_00021590 cytidylate kinase, putative; K00945	FALSE	0.89	325	3.555e-99	KCY_ARCFU	UniRef90_O28379 Cytidylate kinase n=3 Tax=Archaeoglobus fulgidus TaxID=2234 RepID=KCY_ARCFU	Archaeoglobus fulgidus	FALSE	0.89	325	1.134e-98								Cytidylate kinase-like family [PF13189.6]; AAA domain [PF13238.6]; AAA domain [PF13207.6]; Cytidylate kinase [PF02224.18]; Adenylate kinase [PF00406.22]; Shikimate kinase [PF01202.22]; AAA domain [PF13671.6]; ATPase family associated with various cellular activities (AAA) [PF00004.29]; AAA domain [PF13521.6]; Zeta toxin [PF06414.12]; Phosphoribulokinase / Uridine kinase family [PF00485.18]				0
bin.100.orig_c_000000000315_20	bin.100.orig	c_000000000315	20	18134	18799	-1	A		afu:AF_1901 conserved hypothetical transmembrane protein	TRUE	0.797	363	1.574e-111	O28378_ARCFU	UniRef90_O28378 Conserved hypothetical transmembrane protein n=3 Tax=Archaeoglobus fulgidus TaxID=2234 RepID=O28378_ARCFU	Archaeoglobus fulgidus	TRUE	0.797	363	5.022e-111								Integral membrane protein EMC3/TMCO1-like [PF01956.16]				0
bin.100.orig_c_000000000315_21	bin.100.orig	c_000000000315	21	18796	20268	-1	A	K03076	afg:AFULGI_00021610 preprotein translocase, SecY subunit; K03076	TRUE	0.896	915	2.019e-297	SECY_ARCFU	UniRef90_O28377 Protein translocase subunit SecY n=3 Tax=Archaeoglobus fulgidus TaxID=2234 RepID=SECY_ARCFU	Archaeoglobus fulgidus	TRUE	0.895	913	2.27e-296								SecY translocase [PF00344.20]; Plug domain of Sec61p [PF10559.9]				0
bin.100.orig_c_000000000315_22	bin.100.orig	c_000000000315	22	20292	20822	-1	C	K02876	afg:AFULGI_00021620 Ribosomal protein L15; K02876	FALSE	0.885	326	1.055e-99	RL15_ARCFU	UniRef90_O28376 50S ribosomal protein L15 n=4 Tax=Archaeoglobus fulgidus TaxID=2234 RepID=RL15_ARCFU	Archaeoglobus fulgidus	FALSE	0.885	326	3.365e-99								Ribosomal proteins 50S-L15, 50S-L18e, 60S-L27A [PF00828.19]				0
bin.100.orig_c_000000000315_23	bin.100.orig	c_000000000315	23	20828	21286	-1	C	K02907	afg:AFULGI_00021630 50S ribosomal protein L30P, archaeal; K02907	FALSE	0.957	308	6.787e-94	RL30_ARCFU	UniRef90_O28375 50S ribosomal protein L30 n=3 Tax=Archaeoglobus fulgidus TaxID=2234 RepID=RL30_ARCFU	Archaeoglobus fulgidus	FALSE	0.957	308	2.165e-93								Ribosomal protein L30p/L7e [PF00327.20]				0
bin.100.orig_c_000000000315_24	bin.100.orig	c_000000000315	24	21293	21889	-1	A	K02988	afg:AFULGI_00021640 ribosomal protein S5(archaeal type); K02988	TRUE	0.953	399	1.844e-124	RS5_ARCFU	UniRef90_O28374 30S ribosomal protein S5 n=3 Tax=Archaeoglobus fulgidus TaxID=2234 RepID=RS5_ARCFU	Archaeoglobus fulgidus	TRUE	0.953	399	5.882e-124								Ribosomal protein S5, N-terminal domain [PF00333.20]; Ribosomal protein S5, C-terminal domain [PF03719.15]				0
bin.100.orig_c_000000000315_25	bin.100.orig	c_000000000315	25	21886	22449	-1	A	K02881	afg:AFULGI_00021650 Ribosomal protein L18; K02881	TRUE	0.898	352	1.606e-108	RL18_ARCFU	UniRef90_O28373 50S ribosomal protein L18 n=4 Tax=Archaeoglobus fulgidus TaxID=2234 RepID=RL18_ARCFU	Archaeoglobus fulgidus	TRUE	0.898	352	5.122e-108								Ribosomal large subunit proteins 60S L5, and 50S L18 [PF17144.4]; Ribosomal L18 of archaea, bacteria, mitoch. and chloroplast [PF00861.22]				0
bin.100.orig_c_000000000315_26	bin.100.orig	c_000000000315	26	22455	22895	-1	C	K02885	afg:AFULGI_00021660 Ribosomal protein L19E; K02885	FALSE	0.87	266	2.381e-79	RL19E_ARCFU	UniRef90_O28372 50S ribosomal protein L19e n=5 Tax=Archaeoglobus fulgidus TaxID=2234 RepID=RL19E_ARCFU	Archaeoglobus fulgidus	FALSE	0.863	263	5.049e-78								Ribosomal protein L19e [PF01280.20]				0
bin.100.orig_c_000000000315_27	bin.100.orig	c_000000000315	27	22901	23290	-1	C	K02912	afg:AFULGI_00021670 Ribosomal protein L32E; K02912	FALSE	0.929	253	2.581e-75	RL32_ARCFU	UniRef90_O28371 50S ribosomal protein L32e n=3 Tax=Archaeoglobus fulgidus TaxID=2234 RepID=RL32_ARCFU	Archaeoglobus fulgidus	FALSE	0.929	253	8.231e-75								Ribosomal protein L32 [PF01655.18]				0
bin.100.orig_c_000000000315_28	bin.100.orig	c_000000000315	28	23301	23858	-1	A	K02933	afg:AFULGI_00021680 archaeal ribosomal protein L6P; K02933	TRUE	0.946	370	1.368e-114	RL6_ARCFU	UniRef90_O28370 50S ribosomal protein L6 n=3 Tax=Archaeoglobus fulgidus TaxID=2234 RepID=RL6_ARCFU	Archaeoglobus fulgidus	TRUE	0.943	368	1.124e-113								Ribosomal protein L6 [PF00347.23]				0
bin.100.orig_c_000000000315_29	bin.100.orig	c_000000000315	29	23842	24231	-1	C	K02994	afg:AFULGI_00021690 Ribosomal protein S8; K02994	FALSE	0.956	261	3.399e-78	RS8_ARCFU	UniRef90_O28369 30S ribosomal protein S8 n=3 Tax=Archaeoglobus fulgidus TaxID=2234 RepID=RS8_ARCFU	Archaeoglobus fulgidus	FALSE	0.956	261	1.084e-77								Ribosomal protein S8 [PF00410.19]				0
bin.100.orig_c_000000000315_30	bin.100.orig	c_000000000315	30	24237	24392	-1	C	K02954	afg:AFULGI_00021700 Ribosomal protein S14; K02954	FALSE	0.995	109	5.515e-27	RS14Z_ARCFU	UniRef90_O28368 30S ribosomal protein S14 type Z n=3 Tax=Archaeoglobus fulgidus TaxID=2234 RepID=RS14Z_ARCFU	Archaeoglobus fulgidus	FALSE	0.995	109	1.759e-26								Ribosomal protein S14p/S29e [PF00253.21]				0
bin.100.orig_c_000000000315_31	bin.100.orig	c_000000000315	31	24389	24931	-1	C	K02931	afg:AFULGI_00021710 Ribosomal protein L5; K02931	FALSE	0.873	329	1.919e-100	RL5_ARCFU	UniRef90_O28367 50S ribosomal protein L5 n=4 Tax=Archaeoglobus fulgidus TaxID=2234 RepID=RL5_ARCFU	Archaeoglobus fulgidus	FALSE	0.873	329	6.12e-100								ribosomal L5P family C-terminus [PF00673.21]; Ribosomal protein L5 [PF00281.19]				0
bin.100.orig_c_000000000315_32	bin.100.orig	c_000000000315	32	24935	25633	-1	A	K02987	afg:AFULGI_00021720 Ribosomal protein S4E; K02987	TRUE	0.946	463	5.964e-146	RS4E_ARCFU	UniRef90_O28366 30S ribosomal protein S4e n=3 Tax=Archaeoglobus fulgidus TaxID=2234 RepID=RS4E_ARCFU	Archaeoglobus fulgidus	TRUE	0.944	462	4.899e-145								Ribosomal family S4e [PF00900.20]; RS4NT (NUC023) domain [PF08071.12]				0
bin.100.orig_c_000000000315_33	bin.100.orig	c_000000000315	33	25639	26001	-1	C	K02895	afg:AFULGI_00021730 ribosomal protein L24p/L26e, archaeal/eukaryotic; K02895	FALSE	0.915	232	4.275e-68	RL24_ARCFU	UniRef90_O28365 50S ribosomal protein L24 n=4 Tax=Archaeoglobus fulgidus TaxID=2234 RepID=RL24_ARCFU	Archaeoglobus fulgidus	FALSE	0.91	230	4.825e-67								Ribosomal proteins L26 eukaryotic, L24P archaeal [PF16906.5]; KOW motif [PF00467.29]				0
bin.100.orig_c_000000000315_34	bin.100.orig	c_000000000315	34	26012	26410	-1	C	K02874	afg:AFULGI_00021740 50S ribosomal protein L14P; K02874	FALSE	0.911	254	2.174e-75	RL14_ARCFU	UniRef90_O28364 50S ribosomal protein L14 n=3 Tax=Archaeoglobus fulgidus TaxID=2234 RepID=RL14_ARCFU	Archaeoglobus fulgidus	FALSE	0.911	254	6.934e-75								Ribosomal protein L14p/L23e [PF00238.19]; Ribosomal protein L16p/L10e [PF00252.18]				0
bin.100.orig_c_000000000315_35	bin.100.orig	c_000000000315	35	26391	26726	-1	C	K02961	afg:AFULGI_00021750 archaeal ribosomal protein S17P; K02961	FALSE	0.973	230	1.34e-67	RS17_ARCFU	UniRef90_O28363 30S ribosomal protein S17 n=3 Tax=Archaeoglobus fulgidus TaxID=2234 RepID=RS17_ARCFU	Archaeoglobus fulgidus	FALSE	0.973	230	4.275e-67								Ribosomal protein S17 [PF00366.20]; Ribosomal_S17 N-terminal [PF16205.5]				0
bin.100.orig_c_000000000315_36	bin.100.orig	c_000000000315	36	26723	27004	-1	C	K03538	afg:AFULGI_00021760 RNase P/RNase MRP subunit p29; K03538	FALSE	0.909	179	2.848e-50	RNP1_ARCFU	UniRef90_O28362 Ribonuclease P protein component 1 n=5 Tax=Archaeoglobus fulgidus TaxID=2234 RepID=RNP1_ARCFU	Archaeoglobus fulgidus	FALSE	0.909	179	9.085e-50								Domain of unknown function UPF0086 [PF01868.16]				0
bin.100.orig_c_000000000315_37	bin.100.orig	c_000000000315	37	27007	27180	-1	C	K02904	afg:AFULGI_00021770 ribosomal protein L29; K02904	FALSE	0.853	103	1.203e-24	RL29_ARCFU	UniRef90_O28361 50S ribosomal protein L29 n=4 Tax=Archaeoglobus fulgidus TaxID=2234 RepID=RL29_ARCFU	Archaeoglobus fulgidus	FALSE	0.853	103	3.837e-24								Ribosomal L29 protein [PF00831.23]				0
bin.100.orig_c_000000000315_38	bin.100.orig	c_000000000315	38	27134	27823	-1	A	K02982	afg:AFULGI_00021780 ribosomal protein S3, eukaryotic/archaeal type; K02982	TRUE	0.914	439	6.222e-138	RS3_ARCFU	UniRef90_O28360 30S ribosomal protein S3 n=3 Tax=Archaeoglobus fulgidus TaxID=2234 RepID=RS3_ARCFU	Archaeoglobus fulgidus	TRUE	0.914	439	1.985e-137								Fungal domain of unknown function (DUF1750) [PF08549.10]; Ribosomal protein S3, C-terminal domain [PF00189.20]; KH domain [PF07650.17]				0
bin.100.orig_c_000000000315_39	bin.100.orig	c_000000000315	39	27823	28290	-1	C	K02890	afg:AFULGI_00021790 ribosomal protein L22(archaeal); K02890	FALSE	0.893	291	8.428e-88	RL22_ARCFU	UniRef90_O28359 50S ribosomal protein L22 n=5 Tax=Archaeoglobus fulgidus TaxID=2234 RepID=RL22_ARCFU	Archaeoglobus fulgidus	FALSE	0.89	289	6.93e-87								Ribosomal protein L22p/L17e [PF00237.19]				0
bin.100.orig_c_000000000315_40	bin.100.orig	c_000000000315	40	28290	28691	-1	C	K02965	afu:AF_1921 SSU ribosomal protein S19P (rps19P); K02965	FALSE	0.927	260	1.063e-77	RS19_ARCFU	UniRef90_O28358 30S ribosomal protein S19 n=4 Tax=Archaeoglobus TaxID=2233 RepID=RS19_ARCFU	Archaeoglobus	FALSE	0.927	260	3.391e-77								Ribosomal protein S19 [PF00203.21]				0
bin.100.orig_c_000000000315_41	bin.100.orig	c_000000000315	41	28696	29409	-1	A	K02886	afu:AF_1922 LSU ribosomal protein L2P (rpl2P); K02886	TRUE	0.943	471	1.005e-148	RL2_ARCFU	UniRef90_O28357 50S ribosomal protein L2 n=3 Tax=Archaeoglobus fulgidus TaxID=2234 RepID=RL2_ARCFU	Archaeoglobus fulgidus	TRUE	0.943	471	3.206e-148								Ribosomal Proteins L2, C-terminal domain [PF03947.18]; Ribosomal Proteins L2, RNA binding domain [PF00181.23]				0
bin.100.orig_c_000000000315_42	bin.100.orig	c_000000000315	42	29421	29666	-1	C	K02892	afg:AFULGI_00021820 archaeal ribosomal protein L23; K02892	FALSE	0.857	146	4.009e-39	RL23_ARCFU	UniRef90_O28356 50S ribosomal protein L23 n=3 Tax=Archaeoglobus fulgidus TaxID=2234 RepID=RL23_ARCFU	Archaeoglobus fulgidus	FALSE	0.857	146	1.279e-38								Ribosomal protein L23 [PF00276.20]; Peroxin-3 [PF04882.12]				0
bin.100.orig_c_000000000315_43	bin.100.orig	c_000000000315	43	29660	30424	-1	A	K02930	afg:AFULGI_00021830 50S ribosomal protein L4P; K02930	TRUE	0.902	480	2.17e-151	RL4_ARCFU	UniRef90_O28355 50S ribosomal protein L4 n=5 Tax=Archaeoglobus fulgidus TaxID=2234 RepID=RL4_ARCFU	Archaeoglobus fulgidus	TRUE	0.906	479	1.782e-150								Ribosomal protein L4/L1 family [PF00573.22]				0
bin.100.orig_c_000000000315_44	bin.100.orig	c_000000000315	44	30421	31416	-1	A	K02906	afu:AF_1925 LSU ribosomal protein L3P (rpl3P); K02906	TRUE	0.958	669	2.158e-215	RL3_ARCFU	UniRef90_O28354 50S ribosomal protein L3 n=3 Tax=Archaeoglobus fulgidus TaxID=2234 RepID=RL3_ARCFU	Archaeoglobus fulgidus	TRUE	0.958	669	6.884e-215								Ribosomal protein L3 [PF00297.22]				0
bin.100.orig_c_000000000315_45	bin.100.orig	c_000000000315	45	31413	32183	-1	A	K09142	afu:AF_1926 conserved hypothetical protein; K09142	TRUE	0.932	502	5.13e-159	A0A101DE94_ARCFL	UniRef90_A0A101DE94 Uncharacterized protein n=4 Tax=Archaeoglobus fulgidus TaxID=2234 RepID=A0A101DE94_ARCFL	Archaeoglobus fulgidus	TRUE	0.932	502	1.636e-158								Putative RNA methyltransferase [PF02598.17]				0
bin.100.orig_c_000000000315_46	bin.100.orig	c_000000000315	46	32295	32894	1	C		ast:Asulf_01924 hypothetical protein	FALSE	0.659	259	4.286e-76	N0BNJ4_9EURY	UniRef90_N0BNJ4 Uncharacterized protein n=1 Tax=Archaeoglobus sulfaticallidus PM70-1 TaxID=387631 RepID=N0BNJ4_9EURY	Archaeoglobus sulfaticallidus PM70-1	FALSE	0.659	259	1.367e-75												0
bin.100.orig_c_000000000315_47	bin.100.orig	c_000000000315	47	32904	34274	1	A		ast:Asulf_01925 hypothetical protein	TRUE	0.732	656	2.097e-208	N0BMN6_9EURY	UniRef90_N0BMN6 Uncharacterized protein n=2 Tax=Archaeoglobus TaxID=2233 RepID=N0BMN6_9EURY	Archaeoglobus	TRUE	0.732	656	6.688e-208												0
bin.100.orig_c_000000000315_48	bin.100.orig	c_000000000315	48	34359	34727	1	C	K00203	afu:AF_1928 tungsten formylmethanofuran dehydrogenase, subunit D (fwdD-2); K00203	FALSE	0.92	237	7.751e-70	A0A101DE63_ARCFL	UniRef90_A0A101DE63 Tungsten formylmethanofuran dehydrogenase, subunit D (FwdD-2) n=5 Tax=Archaeoglobus fulgidus TaxID=2234 RepID=A0A101DE63_ARCFL	Archaeoglobus fulgidus	FALSE	0.92	237	2.472e-69								Molydopterin dinucleotide binding domain [PF01568.21]				0
bin.100.orig_c_000000000315_49	bin.100.orig	c_000000000315	49	34728	35990	1	A	K00201	afu:AF_1929 tungsten formylmethanofuran dehydrogenase, subunit B (fwdB-2); K00201	TRUE	0.919	809	2.645e-262	A0A101DE51_ARCFL	UniRef90_A0A101DE51 Tungsten formylmethanofuran dehydrogenase, subunit B (FwdB-2) n=3 Tax=Archaeoglobus fulgidus TaxID=2234 RepID=A0A101DE51_ARCFL	Archaeoglobus fulgidus	TRUE	0.919	809	8.436e-262								Molybdopterin oxidoreductase [PF00384.22]				0
bin.100.orig_c_000000000315_50	bin.100.orig	c_000000000315	50	35997	37682	1	A	K00200	afg:AFULGI_00021890 formylmethanofuran dehydrogenase subunit A; K00200	TRUE	0.906	1064	0	O28349_ARCFU	UniRef90_O28349 Tungsten formylmethanofuran dehydrogenase, subunit A (FwdA) n=5 Tax=Archaeoglobus fulgidus TaxID=2234 RepID=O28349_ARCFU	Archaeoglobus fulgidus	TRUE	0.904	1062	0	MER0099422	M38	MER0099422 - family M38 non-peptidase homologues (Methylobacterium radiotolerans) [M38.UNW]#M38#{peptidase unit: 1-220}~source ACB22536~	FALSE	0.343	125	7.348e-28	Amidohydrolase family [PF07969.11]; Amidohydrolase family [PF01979.20]				0
bin.100.orig_c_000000000315_51	bin.100.orig	c_000000000315	51	37696	38400	1	A	K00202	afg:AFULGI_00021900 formylmethanofuran dehydrogenase subunit C; K00202	TRUE	0.909	446	3.698e-140	O28348_ARCFU	UniRef90_O28348 Tungsten formylmethanofuran dehydrogenase, subunit C (FwdC) n=3 Tax=Archaeoglobus fulgidus TaxID=2234 RepID=O28348_ARCFU	Archaeoglobus fulgidus	TRUE	0.909	446	1.18e-139								GXGXG motif [PF01493.19]				0
bin.100.orig_c_000000000315_52	bin.100.orig	c_000000000315	52	38492	40024	1	A	K01897	afg:AFULGI_00021910 Acyl-CoA synthetase (AMP-forming)/AMP-acid ligase II; K01897	TRUE	0.879	933	1.892e-303	A0A075WGK2_ARCFL	UniRef90_A0A075WGK2 Acyl-CoA synthetase (AMP-forming)/AMP-acid ligase II n=2 Tax=Archaeoglobus fulgidus TaxID=2234 RepID=A0A075WGK2_ARCFL	Archaeoglobus fulgidus	TRUE	0.879	933	6.035e-303								AMP-binding enzyme [PF00501.28]; AMP-binding enzyme C-terminal domain [PF13193.6]				0
bin.100.orig_c_000000000315_53	bin.100.orig	c_000000000315	53	39999	40463	-1	C		afu:AF_1933 monoamine oxidase regulatory protein, putative	FALSE	0.855	275	2.446e-82	A0A075WN03_ARCFL	UniRef90_A0A075WN03 Acyl dehydratase n=3 Tax=Archaeoglobus fulgidus TaxID=2234 RepID=A0A075WN03_ARCFL	Archaeoglobus fulgidus	FALSE	0.855	275	7.802e-82								MaoC like domain [PF01575.19]; N-terminal half of MaoC dehydratase [PF13452.6]				0
bin.100.orig_c_000000000315_54	bin.100.orig	c_000000000315	54	40586	41359	1	A	K07730	afg:AFULGI_00010920 putative transcriptional regulator; K07730	TRUE	0.936	505	5.917e-160	A0A101DY63_ARCFL	UniRef90_A0A101DY63 HTH crp-type domain-containing protein n=3 Tax=Archaeoglobus fulgidus TaxID=2234 RepID=A0A101DY63_ARCFL	Archaeoglobus fulgidus	TRUE	0.936	505	1.887e-159								Winged helix-turn-helix DNA-binding [PF13412.6]; MarR family [PF01047.22]				0
bin.100.orig_c_000000000315_55	bin.100.orig	c_000000000315	55	41356	42024	-1	C		afg:AFULGI_00010930 putative membrane-associated protein/domain protein	FALSE	0.754	337	1.307e-102	A0A101DBN3_ARCFL	UniRef90_A0A101DBN3 Uncharacterized protein n=3 Tax=Archaeoglobus fulgidus TaxID=2234 RepID=A0A101DBN3_ARCFL	Archaeoglobus fulgidus	FALSE	0.754	337	4.167e-102												0
bin.100.orig_c_000000000315_56	bin.100.orig	c_000000000315	56	42021	42764	-1	A	K01916	afg:AFULGI_00010940 NAD+ synthetase; K01916	TRUE	0.84	430	2.033e-134	NADE_ARCFU	UniRef90_O29262 NH(3)-dependent NAD(+) synthetase n=3 Tax=Archaeoglobus fulgidus TaxID=2234 RepID=NADE_ARCFU	Archaeoglobus fulgidus	TRUE	0.84	430	6.484e-134								NAD synthase [PF02540.17]; tRNA methyl transferase [PF03054.16]		sp|A8MHN7|NADE_ALKOO NH(3)-dependent NAD(+) synthetase; Xh	Xh	0
bin.100.orig_c_000000000315_57	bin.100.orig	c_000000000315	57	42824	43279	-1	C	K08296	afg:AFULGI_00010960 phosphohistidine phosphatase SixA; K08296	FALSE	0.816	254	3.914e-75	A0A117KLF3_ARCFL	UniRef90_A0A117KLF3 Uncharacterized protein n=3 Tax=Archaeoglobus fulgidus TaxID=2234 RepID=A0A117KLF3_ARCFL	Archaeoglobus fulgidus	FALSE	0.816	254	1.248e-74								Histidine phosphatase superfamily (branch 1) [PF00300.22]				0
bin.100.orig_c_000000000315_58	bin.100.orig	c_000000000315	58	43354	43983	1	A		afg:AFULGI_00010970 hypothetical protein	TRUE	0.836	361	4.367e-111	Y1003_ARCFU	UniRef90_O29259 Uncharacterized protein AF_1003 n=3 Tax=Archaeoglobus fulgidus TaxID=2234 RepID=Y1003_ARCFU	Archaeoglobus fulgidus	TRUE	0.836	361	1.393e-110												0
bin.100.orig_c_000000000315_59	bin.100.orig	c_000000000315	59	44081	44887	1	A		afg:AFULGI_00011070 putative membrane protein	TRUE	0.88	492	1.736e-155	O29251_ARCFU	UniRef90_O29251 AN1-type domain-containing protein n=5 Tax=Archaeoglobus fulgidus TaxID=2234 RepID=O29251_ARCFU	Archaeoglobus fulgidus	TRUE	0.88	492	5.536e-155	MER0015471	S54	MER0015471 - family S54 unassigned peptidases (Archaeoglobus fulgidus) [S54.UPW]#S54#{peptidase unit: 130-330}~source O29251~	TRUE	0.858	359	5.66e-111	Rhomboid family [PF01694.22]; AN1-like Zinc finger [PF01428.16]				0
bin.100.orig_c_000000000315_60	bin.100.orig	c_000000000315	60	44871	45809	1	A	K06936	afu:AF_1012 conserved hypothetical protein; K06936	TRUE	0.855	554	5.951e-176	A0A075WCZ4_ARCFL	UniRef90_A0A075WCZ4 Elp3 domain-containing protein n=4 Tax=Archaeoglobus fulgidus TaxID=2234 RepID=A0A075WCZ4_ARCFL	Archaeoglobus fulgidus	TRUE	0.855	554	1.898e-175												0
bin.100.orig_c_000000000315_61	bin.100.orig	c_000000000315	61	45806	46216	-1	C		afu:AF_1013 predicted coding region AF_1013	FALSE	0.727	202	2.438e-57	Y1013_ARCFU	UniRef90_O29249 Uncharacterized protein AF_1013 n=4 Tax=Archaeoglobus fulgidus TaxID=2234 RepID=Y1013_ARCFU	Archaeoglobus fulgidus	FALSE	0.727	202	7.776e-57												0
bin.100.orig_c_000000000315_62	bin.100.orig	c_000000000315	62	46200	47843	-1	A	K01687	afu:AF_1014 dihydroxy-acid dehydratase (ilvD); K01687	TRUE	0.91	1041	0	ILVD_ARCFU	UniRef90_O29248 Dihydroxy-acid dehydratase n=5 Tax=Archaeoglobus fulgidus TaxID=2234 RepID=ILVD_ARCFU	Archaeoglobus fulgidus	TRUE	0.91	1041	0								Dehydratase family [PF00920.21]				0
bin.100.orig_c_000000000315_63	bin.100.orig	c_000000000315	63	47891	49015	-1	A	K02004	afg:AFULGI_00011130 ABC-type transport system, involved in lipoprotein release, permease component; K02004	TRUE	0.816	629	1.04e-200	O29245_ARCFU	UniRef90_O29245 Uncharacterized protein n=3 Tax=Archaeoglobus fulgidus TaxID=2234 RepID=O29245_ARCFU	Archaeoglobus fulgidus	TRUE	0.816	629	3.317e-200								MacB-like periplasmic core domain [PF12704.7]; FtsX-like permease family [PF02687.21]				0
bin.100.orig_c_000000000315_64	bin.100.orig	c_000000000315	64	49005	49691	-1	A	K02003	afu:AF_1018 ABC transporter, ATP-binding protein; K02003	TRUE	0.892	426	3.686e-133	A0A124F7V2_ARCFL	UniRef90_A0A124F7V2 ABC transporter, ATP-binding protein n=3 Tax=Archaeoglobus fulgidus TaxID=2234 RepID=A0A124F7V2_ARCFL	Archaeoglobus fulgidus	TRUE	0.892	426	1.176e-132								ABC transporter [PF00005.27]; RecF/RecN/SMC N terminal domain [PF02463.19]; Zinc-uptake complex component A periplasmic [PF01297.17]; AAA domain, putative AbiEii toxin, Type IV TA system [PF13304.6]				0
bin.100.orig_c_000000000315_65	bin.100.orig	c_000000000315	65	49688	51037	-1	A		afu:AF_1019 conserved hypothetical protein	TRUE	0.783	735	7.062e-236	A0A075WJX9_ARCFL	UniRef90_A0A075WJX9 S-layer domain protein n=4 Tax=Archaeoglobus fulgidus TaxID=2234 RepID=A0A075WJX9_ARCFL	Archaeoglobus fulgidus	TRUE	0.783	735	2.252e-235												0
bin.100.orig_c_000000000315_66	bin.100.orig	c_000000000315	66	51068	51565	-1	C	K07103	afu:AF_1020 predicted coding region AF_1020; K07103	FALSE	0.854	294	1.084e-88	A0A117KTZ0_ARCFL	UniRef90_A0A117KTZ0 ACT domain-containing protein n=3 Tax=Archaeoglobus fulgidus TaxID=2234 RepID=A0A117KTZ0_ARCFL	Archaeoglobus fulgidus	FALSE	0.854	294	3.457e-88												0
bin.100.orig_c_000000000315_67	bin.100.orig	c_000000000315	67	51622	52446	1	A	K01990	afu:AF_1021 ABC transporter, ATP-binding protein; K01990	TRUE	0.824	462	1.087e-144	A0A075WBV3_ARCFL	UniRef90_A0A075WBV3 ABC-type multidrug transport system, ATPase component n=3 Tax=Archaeoglobus fulgidus TaxID=2234 RepID=A0A075WBV3_ARCFL	Archaeoglobus fulgidus	TRUE	0.824	462	3.467e-144								ABC transporter [PF00005.27]				0
bin.100.orig_c_000000000315_68	bin.100.orig	c_000000000315	68	52467	52856	1	C	K02019	afu:AF_1022 molybdenum-pterin-binding protein (mopB); K02019	FALSE	0.797	210	3.168e-60	A0A101DBX7_ARCFL	UniRef90_A0A101DBX7 Molybdenum-pterin-binding protein (MopB) n=3 Tax=Archaeoglobus fulgidus TaxID=2234 RepID=A0A101DBX7_ARCFL	Archaeoglobus fulgidus	FALSE	0.797	210	1.01e-59												0
bin.100.orig_c_000000000315_69	bin.100.orig	c_000000000315	69	52845	53939	-1	A		afg:AFULGI_00011190 geranylgeranyl reductase family	TRUE	0.769	568	7.603e-180	A0A101DC02_ARCFL	UniRef90_A0A101DC02 Bacteriochlorophyll synthase, 43 kDa subunit (ChlP-2) n=4 Tax=Archaeoglobus fulgidus TaxID=2234 RepID=A0A101DC02_ARCFL	Archaeoglobus fulgidus	TRUE	0.769	568	2.425e-179								FAD binding domain [PF01494.19]; Lycopene cyclase protein [PF05834.12]; Tryptophan halogenase [PF04820.14]				0
bin.100.orig_c_000000000315_70	bin.100.orig	c_000000000315	70	53990	57157	1	A	K03170	afg:AFULGI_00011200 reverse gyrase; K03170	TRUE	0.861	1882	0	RGYR_ARCFU	UniRef90_O29238 Reverse gyrase n=5 Tax=Archaeoglobus fulgidus TaxID=2234 RepID=RGYR_ARCFU	Archaeoglobus fulgidus	TRUE	0.861	1882	0								DNA topoisomerase [PF01131.20]; Toprim domain [PF01751.22]; DEAD/DEAH box helicase [PF00270.29]		sp|P20703|UVSW_BPT4 ATP-dependent DNA helicase uvsW; Xh	Xh	0
bin.100.orig_c_000000000315_71	bin.100.orig	c_000000000315	71	57253	57816	1	C		tko:TK0284 NAD(P)H-flavin oxidoreductase	FALSE	0.768	290	7.094e-87	Q5JFV4_THEKO	UniRef90_Q5JFV4 NAD(P)H-flavin oxidoreductase n=1 Tax=Thermococcus kodakarensis (strain ATCC BAA-918 / JCM 12380 / KOD1) TaxID=69014 RepID=Q5JFV4_THEKO	Thermococcus kodakarensis (strain ATCC BAA-918 / JCM 12380 / KOD1)	FALSE	0.768	290	2.263e-86								Nitroreductase family [PF00881.24]; Putative TM nitroreductase [PF14512.6]				0
bin.100.orig_c_000000000315_72	bin.100.orig	c_000000000315	72	57849	58088	-1	C	K14534	afg:AFULGI_00011230 Aromatic ring hydroxylase; K14534	FALSE	0.581	85	1.071e-17	A0A075WD14_ARCFL	UniRef90_A0A075WD14 Aromatic ring hydroxylase n=3 Tax=Archaeoglobus fulgidus TaxID=2234 RepID=A0A075WD14_ARCFL	Archaeoglobus fulgidus	FALSE	0.581	85	3.416e-17								4-hydroxyphenylacetate 3-hydroxylase N terminal [PF11794.8]				0
bin.100.orig_c_000000000315_73	bin.100.orig	c_000000000315	73	58118	59308	-1	A	K00626	afg:AFULGI_00011240 acetyl-CoA acetyltransferase; K00626	TRUE	0.913	757	1.364e-244	A0A075WDY4_ARCFL	UniRef90_A0A075WDY4 Acetyl-CoA acetyltransferase n=3 Tax=Archaeoglobus fulgidus TaxID=2234 RepID=A0A075WDY4_ARCFL	Archaeoglobus fulgidus	TRUE	0.913	757	4.35e-244								Thiolase, N-terminal domain [PF00108.23]; Thiolase, C-terminal domain [PF02803.18]				0
bin.100.orig_c_000000000315_74	bin.100.orig	c_000000000315	74	59528	61111	1	A	K06915	afu:AF_1030 conserved hypothetical protein; K06915	TRUE	0.936	1036	0	O29232_ARCFU	UniRef90_O29232 Uncharacterized protein n=4 Tax=Archaeoglobus fulgidus TaxID=2234 RepID=O29232_ARCFU	Archaeoglobus fulgidus	TRUE	0.936	1036	0								Bacterial protein of unknown function (DUF853) [PF05872.12]; Helicase HerA, central domain [PF01935.17]; HAS barrel domain [PF09378.10]				0
bin.100.orig_c_000000000315_75	bin.100.orig	c_000000000315	75	61108	62409	1	A	K03547	afu:AF_1031 DNA repair protein RAD32 (rad32); K03547	TRUE	0.752	677	4.288e-216	MRE11_ARCFU	UniRef90_O29231 DNA double-strand break repair protein Mre11 n=4 Tax=Archaeoglobus fulgidus TaxID=2234 RepID=MRE11_ARCFU	Archaeoglobus fulgidus	TRUE	0.752	677	1.368e-215								Calcineurin-like phosphoesterase superfamily domain [PF12850.7]; Calcineurin-like phosphoesterase [PF00149.28]				0
bin.100.orig_c_000000000315_76	bin.100.orig	c_000000000315	76	62406	65066	1	A	K03546	afg:AFULGI_00011280 ATPase involved in DNA repair; K03546	TRUE	0.699	1240	0	RAD50_ARCFU	UniRef90_O29230 DNA double-strand break repair Rad50 ATPase n=3 Tax=Archaeoglobus fulgidus TaxID=2234 RepID=RAD50_ARCFU	Archaeoglobus fulgidus	TRUE	0.699	1239	0								RecF/RecN/SMC N terminal domain [PF02463.19]; AAA domain [PF13476.6]; AAA ATPase domain [PF13175.6]; AAA domain [PF13514.6]; Rad50 zinc hook motif [PF04423.14]; P-loop containing region of AAA domain [PF13555.6]		sp|P04522|EXO2_BPT4 Exonuclease subunit 2; XhXp	Xp;Xh	0
bin.100.orig_c_000000000315_77	bin.100.orig	c_000000000315	77	65050	66165	1	A		afg:AFULGI_00011290 hypothetical protein	TRUE	0.871	673	5.935e-216	A0A101DZA1_ARCFL	UniRef90_A0A101DZA1 NurA domain-containing protein n=3 Tax=Archaeoglobus fulgidus TaxID=2234 RepID=A0A101DZA1_ARCFL	Archaeoglobus fulgidus	TRUE	0.871	673	1.893e-215												0
bin.100.orig_c_000000000315_78	bin.100.orig	c_000000000315	78	66250	66909	1	A		afu:AF_0626 conserved hypothetical protein	TRUE	0.902	410	5.298e-128	A0A101DBC8_ARCFL	UniRef90_A0A101DBC8 Uncharacterized protein n=3 Tax=Archaeoglobus fulgidus TaxID=2234 RepID=A0A101DBC8_ARCFL	Archaeoglobus fulgidus	TRUE	0.902	410	1.69e-127								Mitochondrial biogenesis AIM24 [PF01987.17]				0
bin.100.orig_c_000000000315_79	bin.100.orig	c_000000000315	79	66898	67737	-1	A	K09716	afg:AFULGI_00007050 hypothetical protein; K09716	TRUE	0.858	496	1.696e-156	DTDA_ARCFU	UniRef90_O29630 D-aminoacyl-tRNA deacylase n=5 Tax=Archaeoglobus fulgidus TaxID=2234 RepID=DTDA_ARCFU	Archaeoglobus fulgidus	TRUE	0.858	496	5.409e-156								D-aminoacyl-tRNA deacylase [PF04414.12]				0
bin.100.orig_c_000000000315_80	bin.100.orig	c_000000000315	80	67734	68291	-1	C	K06384	afg:AFULGI_00007040 putative membrane protein; K06384	FALSE	0.791	299	6.267e-90	A0A101E1P4_ARCFL	UniRef90_A0A101E1P4 Uncharacterized protein n=3 Tax=Archaeoglobus fulgidus TaxID=2234 RepID=A0A101E1P4_ARCFL	Archaeoglobus fulgidus	FALSE	0.791	299	1.999e-89								Stage II sporulation protein M [PF01944.17]				0
bin.100.orig_c_000000000315_81	bin.100.orig	c_000000000315	81	68288	69958	-1	A	K10747	afg:AFULGI_00007030 DNA ligase I, ATP-dependent (dnl1); K10747	TRUE	0.897	1040	0	DNLI_ARCFU	UniRef90_O29632 DNA ligase n=4 Tax=Archaeoglobus fulgidus TaxID=2234 RepID=DNLI_ARCFU	Archaeoglobus fulgidus	TRUE	0.896	1038	0								ATP dependent DNA ligase domain [PF01068.21]; DNA ligase N terminus [PF04675.14]; ATP dependent DNA ligase C terminal region [PF04679.15]		sp|P00970|DNLI_BPT4 DNA ligase; XhXr	Xr;Xh	0
bin.100.orig_c_000000000315_82	bin.100.orig	c_000000000315	82	70030	71331	1	A	K03106	afg:AFULGI_00007020 Signal recognition particle GTPase; K03106	TRUE	0.892	806	8.219e-261	SRP54_ARCFU	UniRef90_O29633 Signal recognition particle 54 kDa protein n=3 Tax=Archaeoglobus fulgidus TaxID=2234 RepID=SRP54_ARCFU	Archaeoglobus fulgidus	TRUE	0.892	806	2.621e-260								SRP54-type protein, GTPase domain [PF00448.22]; Signal peptide binding domain [PF02978.19]; SRP54-type protein, helical bundle domain [PF02881.19]				0
bin.100.orig_c_000000000315_83	bin.100.orig	c_000000000315	83	71331	71948	1	C	K03470	afg:AFULGI_00007010 ribonuclease H, mammalian HI/archaeal HII subfamily; K03470	FALSE	0.808	342	9.914e-105	RNH2_ARCFU	UniRef90_O29634 Ribonuclease HII n=5 Tax=Archaeoglobus fulgidus TaxID=2234 RepID=RNH2_ARCFU	Archaeoglobus fulgidus	FALSE	0.808	342	3.162e-104								Ribonuclease HII [PF01351.18]		sp|Q11R91|RNH2_CYTH3 Ribonuclease HII; Xu	Xu	0
bin.100.orig_c_000000000403_1	bin.100.orig	c_000000000403	1	2	1360	1	A		afu:AF_1192 conserved hypothetical protein	TRUE	0.863	808	2.977e-261	A0A101DD24_ARCFL	UniRef90_A0A101DD24 CoA_binding domain-containing protein (Fragment) n=1 Tax=Archaeoglobus fulgidus TaxID=2234 RepID=A0A101DD24_ARCFL	Archaeoglobus fulgidus	TRUE	0.863	808	9.495e-261								Succinyl-CoA ligase like flavodoxin domain [PF13607.6]; CoA binding domain [PF13380.6]; CoA binding domain [PF02629.19]				0
bin.100.orig_c_000000000403_2	bin.100.orig	c_000000000403	2	1402	2229	1	B	K01661	bts:Btus_1276 naphthoate synthase; K01661	FALSE	0.614	325	1.753e-97	A0A524FY92_9ARCH	UniRef90_A0A524FY92 1,4-dihydroxy-2-naphthoyl-CoA synthase n=2 Tax=Candidatus Lokiarchaeota archaeon TaxID=2053489 RepID=A0A524FY92_9ARCH	Candidatus Lokiarchaeota archaeon	TRUE	0.732	401	4.277e-123	MER1071682	S49C	MER1071682 - subfamily S49C non-peptidase homologues (Pandoraea sp. RB-44) [S49.UNC]#S49C#{peptidase unit: 86-235}~source V5UA93~	FALSE	0.658	190	2.576e-52	Enoyl-CoA hydratase/isomerase [PF00378.20]; Enoyl-CoA hydratase/isomerase [PF16113.5]				0
bin.100.orig_c_000000000403_3	bin.100.orig	c_000000000403	3	2230	3117	1	A	K00074	afg:AFULGI_00012890 3-hydroxyacyl-CoA dehydrogenase; K00074	TRUE	0.928	575	1.099e-183	A0A075WG77_ARCFL	UniRef90_A0A075WG77 3-hydroxyacyl-CoA dehydrogenase n=3 Tax=Archaeoglobus fulgidus TaxID=2234 RepID=A0A075WG77_ARCFL	Archaeoglobus fulgidus	TRUE	0.928	575	3.505e-183								3-hydroxyacyl-CoA dehydrogenase, NAD binding domain [PF02737.18]; 3-hydroxyacyl-CoA dehydrogenase, C-terminal domain [PF00725.22]				0
bin.100.orig_c_000000000403_4	bin.100.orig	c_000000000403	4	3210	4685	1	A	K23975	afu:AF_1186 conserved hypothetical protein; K23975	TRUE	0.888	909	1.738e-295	A0A075WDL2_ARCFL	UniRef90_A0A075WDL2 Uncharacterized protein n=4 Tax=Archaeoglobus fulgidus TaxID=2234 RepID=A0A075WDL2_ARCFL	Archaeoglobus fulgidus	TRUE	0.888	909	5.542e-295								Homocysteine biosynthesis enzyme, sulfur-incorporation [PF01837.16]; CBS domain [PF00571.28]				0
bin.100.orig_c_000000000403_5	bin.100.orig	c_000000000403	5	4692	5078	1	C	K23976	afg:AFULGI_00012850 Formate hydrogenlyase subunit 6/NADH:ubiquinone oxidoreductase 23 kD subunit (chain I); K23976	FALSE	0.793	210	2.203e-60	A0A075WCF5_ARCFL	UniRef90_A0A075WCF5 Formate hydrogenlyase subunit 6/NADH:ubiquinone oxidoreductase 23 kD subunit (Chain I) n=3 Tax=Archaeoglobus fulgidus TaxID=2234 RepID=A0A075WCF5_ARCFL	Archaeoglobus fulgidus	FALSE	0.793	210	7.027e-60								4Fe-4S dicluster domain [PF14697.6]; 4Fe-4S dicluster domain [PF13187.6]; 4Fe-4S dicluster domain [PF12838.7]; 4Fe-4S dicluster domain [PF13237.6]; 4Fe-4S dicluster domain [PF13247.6]; 4Fe-4S dicluster domain [PF13183.6]; 4Fe-4S double cluster binding domain [PF13484.6]; 4Fe-4S dicluster domain [PF13534.6]; Electron transfer flavoprotein-ubiquinone oxidoreductase, 4Fe-4S [PF05187.13]; 4Fe-4S dicl…				0
bin.100.orig_c_000000000403_6	bin.100.orig	c_000000000403	6	5062	6447	-1	A		afu:AF_1184 signal-transducing histidine kinase	TRUE	0.88	836	8.766e-271	O29083_ARCFU	UniRef90_O29083 Signal-transducing histidine kinase n=3 Tax=Archaeoglobus fulgidus TaxID=2234 RepID=O29083_ARCFU	Archaeoglobus fulgidus	TRUE	0.88	836	2.796e-270								Histidine kinase-, DNA gyrase B-, and HSP90-like ATPase [PF02518.26]; PAS fold [PF00989.25]; PAS fold [PF08447.12]; PAS domain [PF13426.7]; PAS fold [PF08448.10]; PAS domain [PF14598.6]				0
bin.100.orig_c_000000000403_7	bin.100.orig	c_000000000403	7	6556	7089	-1	C		afg:AFULGI_00020630 hypothetical protein	FALSE	0.824	301	6.504e-91	A0A101DYN1_ARCFL	UniRef90_A0A101DYN1 ASCH domain-containing protein n=3 Tax=Archaeoglobus fulgidus TaxID=2234 RepID=A0A101DYN1_ARCFL	Archaeoglobus fulgidus	FALSE	0.824	301	2.074e-90								ASCH domain [PF04266.14]				0
bin.100.orig_c_000000000403_8	bin.100.orig	c_000000000403	8	7076	7540	-1	C	K00602	afg:AFULGI_00020620 AICAR transformylase/IMP cyclohydrolase PurH (only IMP cyclohydrolase domain protein in Aful); K00602	FALSE	0.775	246	3.409e-72	A0A101DY48_ARCFL	UniRef90_A0A101DY48 Inosine monophosphate cyclohydrolase n=3 Tax=Archaeoglobus fulgidus TaxID=2234 RepID=A0A101DY48_ARCFL	Archaeoglobus fulgidus	FALSE	0.775	246	1.087e-71								MGS-like domain [PF02142.22]				0
bin.100.orig_c_000000000403_9	bin.100.orig	c_000000000403	9	7546	8688	-1	A	K06935	afg:AFULGI_00020610 putative Fe-S oxidoreductase; K06935	TRUE	0.869	687	1.068e-220	A0A117KLC9_ARCFL	UniRef90_A0A117KLC9 Elp3 domain-containing protein n=3 Tax=Archaeoglobus fulgidus TaxID=2234 RepID=A0A117KLC9_ARCFL	Archaeoglobus fulgidus	TRUE	0.869	687	3.407e-220								Radical SAM superfamily [PF04055.21]; 4Fe-4S single cluster domain [PF13394.6]; 4Fe-4S single cluster domain [PF13353.6]				0
bin.100.orig_c_000000000403_10	bin.100.orig	c_000000000403	10	8690	8962	-1	C		afg:AFULGI_00020600 hypothetical protein	FALSE	0.613	93	3.153e-20	Y1808_ARCFU	UniRef90_O28467 Uncharacterized protein AF_1808 n=4 Tax=Archaeoglobus fulgidus TaxID=2234 RepID=Y1808_ARCFU	Archaeoglobus fulgidus	FALSE	0.613	93	1.006e-19								Winged helix-turn-helix [PF14947.6]; Bacterial regulatory protein, arsR family [PF01022.20]				0
bin.100.orig_c_000000000403_11	bin.100.orig	c_000000000403	11	9035	9346	1	C		afu:AF_1807 conserved hypothetical protein	FALSE	0.661	138	1.224e-35	O28468_ARCFU	UniRef90_O28468 HTH arsR-type domain-containing protein n=3 Tax=Archaeoglobus fulgidus TaxID=2234 RepID=O28468_ARCFU	Archaeoglobus fulgidus	FALSE	0.661	138	3.905e-35								Winged helix-turn-helix [PF14947.6]; HxlR-like helix-turn-helix [PF01638.17]; Bacterial regulatory protein, arsR family [PF01022.20]				0
bin.100.orig_c_000000000403_12	bin.100.orig	c_000000000403	12	9393	11378	-1	A	K03168	afg:AFULGI_00020580 Topoisomerase IA; K03168	TRUE	0.897	1236	0	TOP1_ARCFU	UniRef90_O28469 DNA topoisomerase 1 n=3 Tax=Archaeoglobus fulgidus TaxID=2234 RepID=TOP1_ARCFU	Archaeoglobus fulgidus	TRUE	0.897	1236	0								DNA topoisomerase [PF01131.20]; Toprim domain [PF01751.22]; Topoisomerase DNA binding C4 zinc finger [PF01396.19]		sp|Q5UQB5|TOP1P_MIMIV DNA topoisomerase 1 type prokaryotic; XhXs	Xs;Xh	0
bin.100.orig_c_000000000403_13	bin.100.orig	c_000000000403	13	11375	11932	-1	C	K06961	afg:AFULGI_00020570 universal archaeal KH domain protein; K06961	FALSE	0.913	342	7.311e-105	O28470_ARCFU	UniRef90_O28470 Uncharacterized protein n=5 Tax=Archaeoglobus fulgidus TaxID=2234 RepID=O28470_ARCFU	Archaeoglobus fulgidus	FALSE	0.899	338	5.467e-103								KH domain [PF00013.29]				0
bin.100.orig_c_000000000403_14	bin.100.orig	c_000000000403	14	11913	12689	-1	A	K07178	afg:AFULGI_00020560 Serine/threonine protein kinase involved in cell cycle control; K07178	TRUE	0.871	468	2.442e-147	RIO1_ARCFU	UniRef90_O28471 RIO-type serine/threonine-protein kinase Rio1 n=3 Tax=Archaeoglobus fulgidus TaxID=2234 RepID=RIO1_ARCFU	Archaeoglobus fulgidus	TRUE	0.871	468	7.79e-147								RIO1 family [PF01163.22]; Lipopolysaccharide kinase (Kdo/WaaP) family [PF06293.14]				0
bin.100.orig_c_000000000403_15	bin.100.orig	c_000000000403	15	12740	13672	1	A	K07561	afg:AFULGI_00020550 diphthamide biosynthesis enzyme Dph2; K07561	TRUE	0.838	538	2.212e-170	A0A117KLV2_ARCFL	UniRef90_A0A117KLV2 2-(3-amino-3-carboxypropyl)histidine synthase n=3 Tax=Archaeoglobus fulgidus TaxID=2234 RepID=A0A117KLV2_ARCFL	Archaeoglobus fulgidus	TRUE	0.838	538	7.056e-170								Putative diphthamide synthesis protein [PF01866.17]				0
bin.100.orig_c_000000000403_16	bin.100.orig	c_000000000403	16	13676	14902	1	A	K00782	afg:AFULGI_00020540 hypothetical protein; K00782	TRUE	0.775	624	2.903e-198	A0A075WG70_ARCFL	UniRef90_A0A075WG70 Uncharacterized protein n=2 Tax=Archaeoglobus fulgidus TaxID=2234 RepID=A0A075WG70_ARCFL	Archaeoglobus fulgidus	TRUE	0.775	624	9.259e-198								LUD domain [PF02589.15]; 4Fe-4S dicluster domain [PF13183.6]; 4Fe-4S dicluster domain [PF13534.6]; 4Fe-4S dicluster domain [PF13187.6]; 4Fe-4S dicluster domain [PF13237.6]; 4Fe-4S dicluster domain [PF14697.6]; 4Fe-4S dicluster domain [PF12838.7]				0
bin.100.orig_c_000000000403_17	bin.100.orig	c_000000000403	17	14924	15619	1	A		afg:AFULGI_00020530 RNA methyltransferase, TrmH family, group 1	TRUE	0.883	426	2.258e-133	O28473_ARCFU	UniRef90_O28473 SpoU_methylase domain-containing protein n=3 Tax=Archaeoglobus fulgidus TaxID=2234 RepID=O28473_ARCFU	Archaeoglobus fulgidus	TRUE	0.876	413	2.377e-128								SpoU rRNA Methylase family [PF00588.19]				0
bin.100.orig_c_000000000403_18	bin.100.orig	c_000000000403	18	15622	16644	1	A		afg:AFULGI_00020520 putative permease	TRUE	0.858	606	1.88e-193	Y1800_ARCFU	UniRef90_O28474 Putative transport protein AF_1800 n=3 Tax=Archaeoglobus fulgidus TaxID=2234 RepID=Y1800_ARCFU	Archaeoglobus fulgidus	TRUE	0.858	606	5.996e-193								AI-2E family transporter [PF01594.16]				0
bin.100.orig_c_000000000403_19	bin.100.orig	c_000000000403	19	16609	17289	-1	A	K07220	afg:AFULGI_00020510 hypothetical protein; K07220	TRUE	0.906	429	1.965e-134	Y1799_ARCFU	UniRef90_O28475 UPF0111 protein AF_1799 n=3 Tax=Archaeoglobus fulgidus TaxID=2234 RepID=Y1799_ARCFU	Archaeoglobus fulgidus	TRUE	0.906	429	6.266e-134								Protein of unknown function DUF47 [PF01865.16]				0
bin.100.orig_c_000000000403_20	bin.100.orig	c_000000000403	20	17286	18287	-1	A	K03306	afu:AF_1798 phosphate permease, putative; K03306	TRUE	0.877	609	1.499e-194	Y1798_ARCFU	UniRef90_O28476 Putative phosphate permease AF_1798 n=2 Tax=Archaeoglobus fulgidus TaxID=2234 RepID=Y1798_ARCFU	Archaeoglobus fulgidus	TRUE	0.877	609	4.782e-194								Phosphate transporter family [PF01384.20]				0
bin.100.orig_c_000000000403_21	bin.100.orig	c_000000000403	21	18375	19340	1	A		afg:AFULGI_00020480 Phosphate uptake regulator	TRUE	0.854	569	4.153e-181	A0A075WML5_ARCFL	UniRef90_A0A075WML5 Phosphate uptake regulator n=3 Tax=Archaeoglobus fulgidus TaxID=2234 RepID=A0A075WML5_ARCFL	Archaeoglobus fulgidus	TRUE	0.854	569	1.325e-180								PhoU domain [PF01895.19]				0
bin.100.orig_c_000000000403_22	bin.100.orig	c_000000000403	22	19394	19945	1	C	K08094	afu:AF_1796 conserved hypothetical protein; K08094	FALSE	0.849	323	1.335e-98	Y1796_ARCFU	UniRef90_O28478 Uncharacterized protein AF_1796 n=4 Tax=Archaeoglobus fulgidus TaxID=2234 RepID=Y1796_ARCFU	Archaeoglobus fulgidus	FALSE	0.849	323	4.258e-98								SIS domain [PF01380.22]; SIS domain [PF13580.6]				0
bin.100.orig_c_000000000403_23	bin.100.orig	c_000000000403	23	19955	20989	1	A		afg:AFULGI_00020460 Cellulase M	TRUE	0.896	644	1.208e-206	A0A075WFL9_ARCFL	UniRef90_A0A075WFL9 Cellulase M n=3 Tax=Archaeoglobus fulgidus TaxID=2234 RepID=A0A075WFL9_ARCFL	Archaeoglobus fulgidus	TRUE	0.896	644	3.854e-206	MER0003844	M42	MER0003844 - family M42 unassigned peptidases (Archaeoglobus fulgidus) [M42.UPW]#M42#{peptidase unit: 1-304}~source O28479~	TRUE	0.901	573	1.759e-183	M42 glutamyl aminopeptidase [PF05343.14]				0
bin.100.orig_c_000000000403_24	bin.100.orig	c_000000000403	24	21055	22233	1	A	K01858	afu:AF_1794 myo-inositol-1-phosphate synthase (ino1); K01858	TRUE	0.908	745	1.441e-240	A0A101DD19_ARCFL	UniRef90_A0A101DD19 Myo-inositol-1-phosphate synthase (Ino1) n=6 Tax=Archaeoglobus fulgidus TaxID=2234 RepID=A0A101DD19_ARCFL	Archaeoglobus fulgidus	TRUE	0.908	745	4.596e-240								Myo-inositol-1-phosphate synthase [PF07994.12]; Myo-inositol-1-phosphate synthase [PF01658.17]				0
bin.100.orig_c_000000000403_25	bin.100.orig	c_000000000403	25	22334	25057	1	A	K01872	afu:AF_2255 alanyl-tRNA synthetase (alaS); K01872	TRUE	0.883	1666	0	SYA_ARCFU	UniRef90_O28029 Alanine--tRNA ligase n=4 Tax=Archaeoglobus fulgidus TaxID=2234 RepID=SYA_ARCFU	Archaeoglobus fulgidus	TRUE	0.883	1666	0								tRNA synthetases class II (A) [PF01411.19]; Threonyl and Alanyl tRNA synthetase second additional domain [PF07973.14]; DHHA1 domain [PF02272.19]				0
bin.100.orig_c_000000000403_26	bin.100.orig	c_000000000403	26	25047	25793	1	A	K12234	afu:AF_2256 conserved hypothetical protein; K12234	TRUE	0.799	408	1.352e-126	COFE_ARCFU	UniRef90_O28028 Coenzyme F420:L-glutamate ligase n=4 Tax=Archaeoglobus fulgidus TaxID=2234 RepID=COFE_ARCFU	Archaeoglobus fulgidus	TRUE	0.799	408	4.311e-126								F420-0:Gamma-glutamyl ligase [PF01996.16]				0
bin.100.orig_c_000000000403_27	bin.100.orig	c_000000000403	27	25775	26830	1	A	K06913	afu:AF_2257 conserved hypothetical protein; K06913	TRUE	0.771	548	2.907e-173	A0A101DCZ8_ARCFL	UniRef90_A0A101DCZ8 ATP-grasp domain-containing protein n=3 Tax=Archaeoglobus fulgidus TaxID=2234 RepID=A0A101DCZ8_ARCFL	Archaeoglobus fulgidus	TRUE	0.771	548	9.272e-173								ATP-grasp domain [PF02655.14]; RimK-like ATP-grasp domain [PF08443.11]; Carbamoyl-phosphate synthase L chain, ATP binding domain [PF02786.17]; ATP-grasp in the biosynthetic pathway with Ter operon [PF15632.6]; ATP-grasp domain [PF13535.6]; Sugar-transfer associated ATP-grasp [PF14397.6]				0
bin.100.orig_c_000000000403_28	bin.100.orig	c_000000000403	28	26851	27642	-1	A	K06897	afg:AFULGI_00007990 Metal-dependent hydrolase of the beta-lactamase superfamily II; K06897	TRUE	0.895	490	6.649e-155	A0A101DEV4_ARCFL	UniRef90_A0A101DEV4 Uncharacterized protein n=4 Tax=Archaeoglobus fulgidus TaxID=2234 RepID=A0A101DEV4_ARCFL	Archaeoglobus fulgidus	TRUE	0.895	490	2.121e-154												0
bin.100.orig_c_000000000403_29	bin.100.orig	c_000000000403	29	27666	28310	-1	A		afu:AF_0717 conserved hypothetical protein	TRUE	0.804	355	6.24e-109	A0A124F8C7_ARCFL	UniRef90_A0A124F8C7 Uncharacterized protein n=2 Tax=Archaeoglobus fulgidus TaxID=2234 RepID=A0A124F8C7_ARCFL	Archaeoglobus fulgidus	TRUE	0.804	355	1.99e-108								TrkA-N domain [PF02254.18]				0
bin.100.orig_c_000000000403_30	bin.100.orig	c_000000000403	30	28282	29241	-1	B		afu:AF_0716 conserved hypothetical protein	FALSE	0.858	263	2.816e-75	A0A124F8C6_ARCFL	UniRef90_A0A124F8C6 Uncharacterized protein n=2 Tax=Archaeoglobus fulgidus TaxID=2234 RepID=A0A124F8C6_ARCFL	Archaeoglobus fulgidus	TRUE	0.842	557	2.888e-176								Ion channel [PF07885.16]				0
bin.100.orig_c_000000000403_31	bin.100.orig	c_000000000403	31	29238	30059	-1	A	K00319	afg:AFULGI_00007960 Coenzyme F420-dependent N(5),N(10)-methenyltetrahydromethanopterin dehydrogenase; K00319	TRUE	0.906	518	2.023e-164	MTD_ARCFU	UniRef90_O29544 F420-dependent methylenetetrahydromethanopterin dehydrogenase n=4 Tax=Archaeoglobaceae TaxID=2232 RepID=MTD_ARCFU	Archaeoglobaceae	TRUE	0.906	518	6.452e-164								methylene-5,6,7,8-tetrahydromethanopterin dehydrogenase [PF01993.18]				0
bin.100.orig_c_000000000403_32	bin.100.orig	c_000000000403	32	30131	30802	1	A	K01814	afu:AF_0713 phosphoribosylformimino-5-aminoimidazole carboxamide ribotide isomerase (hisA-1); K01814	TRUE	0.811	374	3.47e-115	A0A075WD84_ARCFL	UniRef90_A0A075WD84 HisA/hisF family protein n=2 Tax=Archaeoglobus fulgidus TaxID=2234 RepID=A0A075WD84_ARCFL	Archaeoglobus fulgidus	TRUE	0.807	372	5.355e-114								Histidine biosynthesis protein [PF00977.21]; Thiazole biosynthesis protein ThiG [PF05690.14]				0
bin.100.orig_c_000000000403_33	bin.100.orig	c_000000000403	33	30799	31149	-1	C		afg:AFULGI_00007940 hypothetical protein	FALSE	0.783	188	6.02e-53	Y712_ARCFU	UniRef90_O29546 Uncharacterized protein AF_0712 n=2 Tax=Archaeoglobus fulgidus TaxID=2234 RepID=Y712_ARCFU	Archaeoglobus fulgidus	FALSE	0.783	188	1.92e-52												0
bin.100.orig_c_000000000403_34	bin.100.orig	c_000000000403	34	31146	31502	-1	C		afg:AFULGI_00007930 Thioredoxin domain protein-containing protein	FALSE	0.766	186	2.343e-52	O29547_ARCFU	UniRef90_O29547 Thioredoxin (Trx-1) n=2 Tax=Archaeoglobus fulgidus TaxID=2234 RepID=O29547_ARCFU	Archaeoglobus fulgidus	FALSE	0.766	186	7.474e-52								Thioredoxin [PF00085.20]; F plasmid transfer operon protein [PF13728.6]; Thioredoxin-like [PF13905.6]; Thioredoxin-like domain [PF13098.6]				0
bin.100.orig_c_000000000403_35	bin.100.orig	c_000000000403	35	31595	33853	1	A	K01007	afg:AFULGI_00007920 phosphoenolpyruvate synthase; K01007	TRUE	0.904	1421	0	PPSA_ARCFU	UniRef90_O29548 Probable phosphoenolpyruvate synthase n=3 Tax=Archaeoglobus fulgidus TaxID=2234 RepID=PPSA_ARCFU	Archaeoglobus fulgidus	TRUE	0.904	1421	0								Pyruvate phosphate dikinase, PEP/pyruvate binding domain [PF01326.19]; PEP-utilising enzyme, TIM barrel domain [PF02896.18]; PEP-utilising enzyme, mobile domain [PF00391.23]				0
bin.100.orig_c_000000000403_36	bin.100.orig	c_000000000403	36	33850	34251	-1	C		afg:AFULGI_00007910 hypothetical protein	FALSE	0.895	250	2.853e-74	A0A101DEW2_ARCFL	UniRef90_A0A101DEW2 Uncharacterized protein n=3 Tax=Archaeoglobus fulgidus TaxID=2234 RepID=A0A101DEW2_ARCFL	Archaeoglobus fulgidus	FALSE	0.895	250	9.101e-74												0
bin.100.orig_c_000000000403_37	bin.100.orig	c_000000000403	37	34248	34712	-1	C	K07398	afg:AFULGI_00007900 Prefoldin, molecular chaperone implicated in de novo protein fold proteining, alpha subunit; K07398	FALSE	0.894	289	2.841e-87	A0A117KV36_ARCFL	UniRef90_A0A117KV36 PUA domain-containing protein n=3 Tax=Archaeoglobus fulgidus TaxID=2234 RepID=A0A117KV36_ARCFL	Archaeoglobus fulgidus	FALSE	0.894	289	9.06e-87								Patch-forming domain C2 of tRNA-guanine transglycosylase [PF14810.6]; PUA domain [PF01472.20]				0
bin.100.orig_c_000000000403_38	bin.100.orig	c_000000000403	38	34702	35256	-1	C		afu:AF_0707 conserved hypothetical protein	FALSE	0.847	324	7.445e-99	A0A075WC99_ARCFL	UniRef90_A0A075WC99 Undecaprenyl pyrophosphate synthase n=3 Tax=Archaeoglobus fulgidus TaxID=2234 RepID=A0A075WC99_ARCFL	Archaeoglobus fulgidus	FALSE	0.839	321	2.962e-97								Putative undecaprenyl diphosphate synthase [PF01255.19]				0
bin.100.orig_c_000000000403_39	bin.100.orig	c_000000000403	39	35298	36509	1	A		afg:AFULGI_00007880 hypothetical protein	TRUE	0.746	610	1.413e-193	O29552_ARCFU	UniRef90_O29552 Uncharacterized protein n=3 Tax=Archaeoglobus fulgidus TaxID=2234 RepID=O29552_ARCFU	Archaeoglobus fulgidus	TRUE	0.743	608	2.174e-192								Integral membrane protein DUF92 [PF01940.16]				0
bin.100.orig_c_000000000403_40	bin.100.orig	c_000000000403	40	36475	38250	-1	A	K06870	afu:AF_0705 conserved hypothetical protein; K06870	TRUE	0.841	1027	0	O29553_ARCFU	UniRef90_O29553 Lon proteolytic domain-containing protein n=3 Tax=Archaeoglobus fulgidus TaxID=2234 RepID=O29553_ARCFU	Archaeoglobus fulgidus	TRUE	0.841	1027	0	MER0006113	S16	MER0006113 - PF1438 ({Pyrococcus furiosus}) (Archaeoglobus fulgidus) [S16.A12]#S16#{peptidase unit: 1-244}~source O29553~	TRUE	0.891	455	2.897e-138	Lon protease (S16) C-terminal proteolytic domain [PF05362.13]				0
bin.100.orig_c_000000000403_41	bin.100.orig	c_000000000403	41	38388	38642	1	C		dgi:Desgi_4142 TIGR04076 family protein	FALSE	0.56	95	3.556e-21	A0A523B6W1_9EURY	UniRef90_A0A523B6W1 TIGR04076 family protein n=1 Tax=Hadesarchaea archaeon TaxID=2250276 RepID=A0A523B6W1_9EURY	Hadesarchaea archaeon	FALSE	0.616	109	1.725e-25												0
bin.100.orig_c_000000000403_42	bin.100.orig	c_000000000403	42	38639	39085	1	C		apo:Arcpr_0922 YbaK/prolyl-tRNA synthetase associated region	FALSE	0.798	246	1.876e-72	D2RI58_ARCPA	UniRef90_D2RI58 YbaK/prolyl-tRNA synthetase associated region n=1 Tax=Archaeoglobus profundus (strain DSM 5631 / JCM 9629 / NBRC 100127 / Av18) TaxID=572546 RepID=D2RI58_ARCPA	Archaeoglobus profundus (strain DSM 5631 / JCM 9629 / NBRC 100127 / Av18)	FALSE	0.798	246	5.984e-72								Aminoacyl-tRNA editing domain [PF04073.15]				0
bin.100.orig_c_000000000403_43	bin.100.orig	c_000000000403	43	39285	40100	-1	A	K15429	afg:AFULGI_00007860 putative methyltransferase; K15429	TRUE	0.847	476	8.168e-150	O29554_ARCFU	UniRef90_O29554 SAM_MT_TRM5_TYW2 domain-containing protein n=4 Tax=Archaeoglobus fulgidus TaxID=2234 RepID=O29554_ARCFU	Archaeoglobus fulgidus	TRUE	0.845	475	6.706e-149								Met-10+ like-protein [PF02475.16]; Methyltransferase small domain [PF05175.14]; S-adenosylmethionine-dependent methyltransferase [PF10672.9]; tRNA (Uracil-5-)-methyltransferase [PF05958.11]; Conserved hypothetical protein 95 [PF03602.15]; O-methyltransferase [PF01596.17]; Protein-L-isoaspartate(D-aspartate) O-methyltransferase (PCMT) [PF01135.19]; N2,N2-dimethylguanosine tRNA methyltransferase [P…				0
bin.100.orig_c_000000000403_44	bin.100.orig	c_000000000403	44	40221	40403	1	C		afg:AFULGI_00007850 hypothetical protein	FALSE	0.748	94	2.848e-21	A0A117KMH3_ARCFL	UniRef90_A0A117KMH3 Uncharacterized protein n=2 Tax=Archaeoglobus fulgidus TaxID=2234 RepID=A0A117KMH3_ARCFL	Archaeoglobus fulgidus	FALSE	0.748	94	9.082e-21												0
bin.100.orig_c_000000000403_45	bin.100.orig	c_000000000403	45	40451	41209	1	A	K22699	afg:AFULGI_00007840 thiazole biosynthesis enzyme; K22699	TRUE	0.902	474	1.632e-149	THI4_ARCFU	UniRef90_O29556 Thiamine thiazole synthase n=3 Tax=Archaeoglobus fulgidus TaxID=2234 RepID=THI4_ARCFU	Archaeoglobus fulgidus	TRUE	0.902	474	5.205e-149								Thi4 family [PF01946.17]; FAD dependent oxidoreductase [PF12831.7]; FAD binding domain [PF01494.19]; Lycopene cyclase protein [PF05834.12]; HI0933-like protein [PF03486.14]; FAD binding domain [PF00890.24]; Flavin-binding monooxygenase-like [PF00743.19]; Pyridine nucleotide-disulphide oxidoreductase [PF13738.6]; FAD dependent oxidoreductase [PF01266.24]; NAD(P)-binding Rossmann-like domain [PF134…				0
bin.100.orig_c_000000000403_46	bin.100.orig	c_000000000403	46	41206	42018	1	A		afu:AF_0701 predicted coding region AF_0701	TRUE	0.812	452	1.271e-141	Y701_ARCFU	UniRef90_O29557 Uncharacterized protein AF_0701 n=4 Tax=Archaeoglobus fulgidus TaxID=2234 RepID=Y701_ARCFU	Archaeoglobus fulgidus	TRUE	0.812	452	4.053e-141												0
bin.100.orig_c_000000000403_47	bin.100.orig	c_000000000403	47	42060	43448	1	A	K00928	afu:AF_0700 aspartate kinase (lysC); K00928	TRUE	0.912	882	1.711e-286	A0A117KMH2_ARCFL	UniRef90_A0A117KMH2 Aspartokinase n=3 Tax=Archaeoglobus fulgidus TaxID=2234 RepID=A0A117KMH2_ARCFL	Archaeoglobus fulgidus	TRUE	0.912	882	5.458e-286								Amino acid kinase family [PF00696.28]; ACT domain [PF13840.6]				0
bin.100.orig_c_000000000403_48	bin.100.orig	c_000000000403	48	43426	44742	1	A		afu:AF_0699 conserved hypothetical protein	TRUE	0.892	815	5.396e-264	A0A101E313_ARCFL	UniRef90_A0A101E313 DHHA1 domain-containing protein n=3 Tax=Archaeoglobus fulgidus TaxID=2234 RepID=A0A101E313_ARCFL	Archaeoglobus fulgidus	TRUE	0.894	817	3.564e-264								DHHA1 domain [PF02272.19]; DHH family [PF01368.20]				0
bin.100.orig_c_000000000403_49	bin.100.orig	c_000000000403	49	44721	44945	1	C		afu:AF_0698 predicted coding region AF_0698	FALSE	0.823	123	3.692e-31	A0A497I841_9ARCH	UniRef90_A0A497I841 Uncharacterized protein n=2 Tax=Archaea TaxID=2157 RepID=A0A497I841_9ARCH	Archaea	FALSE	0.796	123	8.577e-31												0
bin.100.orig_c_000000000403_50	bin.100.orig	c_000000000403	50	44942	45133	-1	C		afu:AF_0697 conserved hypothetical protein	FALSE	0.721	91	2.225e-20	Y697_ARCFU	UniRef90_O29561 Uncharacterized protein AF_0697 n=4 Tax=Archaeoglobus fulgidus TaxID=2234 RepID=Y697_ARCFU	Archaeoglobus fulgidus	FALSE	0.721	91	7.097e-20												0
bin.100.orig_c_000000000403_51	bin.100.orig	c_000000000403	51	45139	45930	-1	A	K03609	afu:AF_0696 cell division inhibitor (minD-1); K03609	TRUE	0.852	466	2.042e-146	A0A101DF11_ARCFL	UniRef90_A0A101DF11 Site-determining protein n=3 Tax=Archaeoglobus fulgidus TaxID=2234 RepID=A0A101DF11_ARCFL	Archaeoglobus fulgidus	TRUE	0.852	466	6.512e-146								NUBPL iron-transfer P-loop NTPase [PF10609.9]; Cellulose biosynthesis protein BcsQ [PF06564.12]; AAA domain [PF13614.6]; 4Fe-4S iron sulfur cluster binding proteins, NifH/frxC family [PF00142.18]; CobQ/CobB/MinD/ParA nucleotide binding domain [PF01656.23]; VirC1 protein [PF07015.11]; ATPase MipZ [PF09140.11]		sp|P07620|PARA_ECOLX Plasmid partition protein A; Xh	Xh	0
bin.100.orig_c_000000000403_52	bin.100.orig	c_000000000403	52	46014	47144	-1	A	K10725	afu:AF_0695 conserved hypothetical protein; K10725	TRUE	0.876	686	1.668e-220	CDC62_ARCFU	UniRef90_O29563 ORC1-type DNA replication protein 2 n=3 Tax=Archaeoglobus fulgidus TaxID=2234 RepID=CDC62_ARCFU	Archaeoglobus fulgidus	TRUE	0.876	686	5.319e-220								AAA domain [PF13401.6]; AAA ATPase domain [PF13191.6]				0
bin.100.orig_c_000000000403_53	bin.100.orig	c_000000000403	53	47187	47693	1	C		afg:AFULGI_00007760 hypothetical protein	FALSE	0.893	315	6.806e-96	Y694_ARCFU	UniRef90_O29564 Uncharacterized protein AF_0694 n=3 Tax=Archaeoglobus fulgidus TaxID=2234 RepID=Y694_ARCFU	Archaeoglobus fulgidus	FALSE	0.893	315	2.171e-95												0
bin.100.orig_c_000000000403_54	bin.100.orig	c_000000000403	54	47693	47965	1	C		afg:AFULGI_00007750 hypothetical protein	FALSE	0.82	144	3.032e-38	A0A117KV29_ARCFL	UniRef90_A0A117KV29 Uncharacterized protein n=2 Tax=Archaeoglobus fulgidus TaxID=2234 RepID=A0A117KV29_ARCFL	Archaeoglobus fulgidus	FALSE	0.82	144	9.672e-38												0
bin.100.orig_c_000000000403_55	bin.100.orig	c_000000000403	55	47907	49823	1	A	K02319	afg:AFULGI_00007740 DNA polymerase elongation subunit (family B); K02319	TRUE	0.855	1125	0	A0A101DEU8_ARCFL	UniRef90_A0A101DEU8 DNA_pol_B domain-containing protein n=3 Tax=Archaeoglobus fulgidus TaxID=2234 RepID=A0A101DEU8_ARCFL	Archaeoglobus fulgidus	TRUE	0.855	1124	0								DNA polymerase family B [PF00136.21]				0
bin.100.orig_c_000000000403_56	bin.100.orig	c_000000000403	56	49877	51226	-1	A	K07472	afg:AFULGI_00020660 DNA helicase TIP49, TBP-interacting protein; K07472	TRUE	0.899	843	2.385e-273	A0A075WHY4_ARCFL	UniRef90_A0A075WHY4 DNA helicase TIP49, TBP-interacting protein n=5 Tax=Archaeoglobus fulgidus TaxID=2234 RepID=A0A075WHY4_ARCFL	Archaeoglobus fulgidus	TRUE	0.899	843	7.608e-273								TIP49 P-loop domain [PF06068.13]; TIP49 AAA-lid domain [PF17856.1]; Holliday junction DNA helicase RuvB P-loop domain [PF05496.12]; ATPase family associated with various cellular activities (AAA) [PF00004.29]				0
bin.100.orig_c_000000000403_57	bin.100.orig	c_000000000403	57	51387	52076	-1	C		afu:AF_1945 predicted coding region AF_1945	FALSE	0.703	325	3.142e-98	A0A075WG04_ARCFL	UniRef90_A0A075WG04 Uncharacterized protein n=3 Tax=Archaeoglobus fulgidus TaxID=2234 RepID=A0A075WG04_ARCFL	Archaeoglobus fulgidus	FALSE	0.698	322	9.098e-97												0
bin.100.orig_c_000000000403_58	bin.100.orig	c_000000000403	58	52081	52218	-1	C		afu:AF_1944 predicted coding region AF_1944	FALSE	0.885	85	1.034e-18	UPI0009E06648	UniRef90_UPI0009E06648 hypothetical protein n=1 Tax=Archaeoglobus fulgidus TaxID=2234 RepID=UPI0009E06648	Archaeoglobus fulgidus	FALSE	0.938	91	3.862e-20												0
bin.100.orig_c_000000000403_59	bin.100.orig	c_000000000403	59	52266	54560	-1	A		afu:AF_1943 predicted coding region AF_1943	TRUE	0.752	709	4.326e-221	UPI0009E06648	UniRef90_UPI0009E06648 hypothetical protein n=1 Tax=Archaeoglobus fulgidus TaxID=2234 RepID=UPI0009E06648	Archaeoglobus fulgidus	TRUE	0.786	1226	0								CARDB [PF07705.11]				0
bin.100.orig_c_000000000403_60	bin.100.orig	c_000000000403	60	54557	55318	-1	C		afu:AF_1946 cysteine proteinase, putative	FALSE	0.598	231	4.126e-65	O28333_ARCFU	UniRef90_O28333 Cysteine proteinase, putative n=6 Tax=Archaeoglobus fulgidus TaxID=2234 RepID=O28333_ARCFU	Archaeoglobus fulgidus	FALSE	0.598	231	1.316e-64												0
bin.100.orig_c_000000000403_61	bin.100.orig	c_000000000403	61	55451	55726	1	C	K23264	afg:AFULGI_00022010 phosphoribosylformylglycinamidine synthase, purS protein; K23264	FALSE	0.883	149	5.202e-40	PURS_ARCFU	UniRef90_O28338 Phosphoribosylformylglycinamidine synthase subunit PurS n=3 Tax=Archaeoglobus fulgidus TaxID=2234 RepID=PURS_ARCFU	Archaeoglobus fulgidus	FALSE	0.883	149	1.659e-39								Phosphoribosylformylglycinamidine (FGAM) synthase [PF02700.14]				0
bin.100.orig_c_000000000403_62	bin.100.orig	c_000000000403	62	55731	58028	1	A	K23269	afg:AFULGI_00022000 phosphoribosylformylglycinamidine synthase II; K23269	TRUE	0.912	1459	0	PURL_ARCFU	UniRef90_O28339 Phosphoribosylformylglycinamidine synthase subunit PurL n=3 Tax=Archaeoglobus fulgidus TaxID=2234 RepID=PURL_ARCFU	Archaeoglobus fulgidus	TRUE	0.912	1459	0								AIR synthase related protein, C-terminal domain [PF02769.22]; Formylglycinamide ribonucleotide amidotransferase linker domain [PF18072.1]; AIR synthase related protein, N-terminal domain [PF00586.24]				0
bin.100.orig_c_000000000403_63	bin.100.orig	c_000000000403	63	58141	58257	1	E																									0
bin.100.orig_c_000000000403_64	bin.100.orig	c_000000000403	64	58248	59633	-1	A		afg:AFULGI_00021980 Acyl-CoA synthetase (NDP forming)	TRUE	0.939	909	4.34e-296	ACD2_ARCFU	UniRef90_O28341 Acetate--CoA ligase [ADP-forming] II n=4 Tax=Archaeoglobus fulgidus TaxID=2234 RepID=ACD2_ARCFU	Archaeoglobus fulgidus	TRUE	0.939	909	1.384e-295								Succinyl-CoA ligase like flavodoxin domain [PF13607.6]; CoA binding domain [PF13380.6]; CoA binding domain [PF02629.19]				0
bin.100.orig_c_000000000407_1	bin.100.orig	c_000000000407	1	124	579	1	C	K17865	afg:AFULGI_00012210 Acyl dehydratase; K17865	FALSE	0.794	248	6.111e-73	A0A101DEH9_ARCFL	UniRef90_A0A101DEH9 MaoC-like domain-containing protein n=4 Tax=Archaeoglobus fulgidus TaxID=2234 RepID=A0A101DEH9_ARCFL	Archaeoglobus fulgidus	FALSE	0.794	248	1.949e-72								MaoC like domain [PF01575.19]; N-terminal half of MaoC dehydratase [PF13452.6]				0
bin.100.orig_c_000000000407_2	bin.100.orig	c_000000000407	2	665	2029	1	A		afg:AFULGI_00019330 Fe-S oxidoreductase	TRUE	0.841	790	6.374e-255	O28589_ARCFU	UniRef90_O28589 Elp3 domain-containing protein n=3 Tax=Archaeoglobus fulgidus TaxID=2234 RepID=O28589_ARCFU	Archaeoglobus fulgidus	TRUE	0.84	788	7.164e-254								Radical SAM superfamily [PF04055.21]				0
bin.100.orig_c_000000000407_3	bin.100.orig	c_000000000407	3	2051	2797	1	A	K07321	afg:AFULGI_00019340 CO dehydrogenase maturation factor; K07321	TRUE	0.9	467	2.877e-147	A0A075WE62_ARCFL	UniRef90_A0A075WE62 CO dehydrogenase maturation factor n=4 Tax=Archaeoglobus fulgidus TaxID=2234 RepID=A0A075WE62_ARCFL	Archaeoglobus fulgidus	TRUE	0.9	467	9.176e-147								NUBPL iron-transfer P-loop NTPase [PF10609.9]; AAA domain [PF13614.6]; Cellulose biosynthesis protein BcsQ [PF06564.12]; CobQ/CobB/MinD/ParA nucleotide binding domain [PF01656.23]; 4Fe-4S iron sulfur cluster binding proteins, NifH/frxC family [PF00142.18]; VirC1 protein [PF07015.11]; Anion-transporting ATPase [PF02374.15]; ATPase MipZ [PF09140.11]				0
bin.100.orig_c_000000000407_4	bin.100.orig	c_000000000407	4	2794	3453	1	A		afg:AFULGI_00019360 hypothetical protein	TRUE	0.893	400	1.406e-124	A0A075WFX7_ARCFL	UniRef90_A0A075WFX7 Uncharacterized protein n=3 Tax=Archaeoglobus fulgidus TaxID=2234 RepID=A0A075WFX7_ARCFL	Archaeoglobus fulgidus	TRUE	0.893	400	4.483e-124								Domain of unknown function [PF02593.14]				0
bin.100.orig_c_000000000407_5	bin.100.orig	c_000000000407	5	3539	4054	1	C		afu:AF_2335 conserved hypothetical protein	FALSE	0.666	228	7.985e-66	O27949_ARCFU	UniRef90_O27949 Isochorismatase domain-containing protein n=3 Tax=Archaeoglobus fulgidus TaxID=2234 RepID=O27949_ARCFU	Archaeoglobus fulgidus	FALSE	0.666	228	2.547e-65								Isochorismatase family [PF00857.20]				0
bin.100.orig_c_000000000407_6	bin.100.orig	c_000000000407	6	4060	4869	-1	A	K07090	afg:AFULGI_00019370 putative permease; K07090	TRUE	0.799	437	1.926e-136	A0A101DC84_ARCFL	UniRef90_A0A101DC84 Probable membrane transporter protein n=4 Tax=Archaeoglobus fulgidus TaxID=2234 RepID=A0A101DC84_ARCFL	Archaeoglobus fulgidus	TRUE	0.799	437	6.142e-136								Sulfite exporter TauE/SafE [PF01925.19]				0
bin.100.orig_c_000000000407_7	bin.100.orig	c_000000000407	7	4909	5712	-1	A		afu:AF_1691 predicted coding region AF_1691	TRUE	0.789	433	7.709e-135	A0A101DC76_ARCFL	UniRef90_A0A101DC76 Uncharacterized protein n=3 Tax=Archaeoglobus fulgidus TaxID=2234 RepID=A0A101DC76_ARCFL	Archaeoglobus fulgidus	TRUE	0.789	433	2.459e-134								EamA-like transporter family [PF00892.20]				0
bin.100.orig_c_000000000407_8	bin.100.orig	c_000000000407	8	5709	6338	-1	A	K10773	afu:AF_1692 endonuclease III (nth); K10773	TRUE	0.853	371	1.2e-114	A0A101E080_ARCFL	UniRef90_A0A101E080 Endonuclease III n=4 Tax=Archaeoglobus fulgidus TaxID=2234 RepID=A0A101E080_ARCFL	Archaeoglobus fulgidus	TRUE	0.853	371	3.829e-114								HhH-GPD superfamily base excision DNA repair protein [PF00730.25]; Helix-hairpin-helix motif [PF00633.23]; Protein of unknown function (DUF2400) [PF09674.10]				0
bin.100.orig_c_000000000407_9	bin.100.orig	c_000000000407	9	6384	7373	1	A	K01933	afu:AF_1693 phosphoribosylformylglycinamidine cyclo-ligase (purM); K01933	TRUE	0.916	632	1.051e-202	PUR5_ARCFU	UniRef90_O28580 Phosphoribosylformylglycinamidine cyclo-ligase n=4 Tax=Archaeoglobus fulgidus TaxID=2234 RepID=PUR5_ARCFU	Archaeoglobus fulgidus	TRUE	0.916	632	3.351e-202								AIR synthase related protein, N-terminal domain [PF00586.24]; AIR synthase related protein, C-terminal domain [PF02769.22]		sp|Q3AMJ2|PUR5_SYNSC Phosphoribosylformylglycinamidine cyclo-ligase; Xh	Xh	0
bin.100.orig_c_000000000407_10	bin.100.orig	c_000000000407	10	7370	8632	-1	A	K01867	afu:AF_1694 tryptophanyl-tRNA synthetase (trpS); K01867	TRUE	0.893	783	3.873e-253	SYW_ARCFU	UniRef90_O28579 Tryptophan--tRNA ligase n=3 Tax=Archaeoglobus fulgidus TaxID=2234 RepID=SYW_ARCFU	Archaeoglobus fulgidus	TRUE	0.893	783	1.235e-252								tRNA synthetases class I (W and Y) [PF00579.25]		sp|F4HWL4|SYYC2_ARATH Tyrosine--tRNA ligase 2, cytoplasmic; Xh	Xh	0
bin.100.orig_c_000000000407_11	bin.100.orig	c_000000000407	11	8683	9558	1	A	K00077	afg:AFULGI_00019440 2-dehydropantoate 2-reductase; K00077	TRUE	0.862	518	4.671e-164	PANE_ARCFU	UniRef90_O28578 2-dehydropantoate 2-reductase n=3 Tax=Archaeoglobus fulgidus TaxID=2234 RepID=PANE_ARCFU	Archaeoglobus fulgidus	TRUE	0.852	511	4.331e-161								Ketopantoate reductase PanE/ApbA C terminal [PF08546.11]; Ketopantoate reductase PanE/ApbA [PF02558.16]				0
bin.100.orig_c_000000000407_12	bin.100.orig	c_000000000407	12	9560	10000	1	C		afg:AFULGI_00019450 putative membrane protein	FALSE	0.794	240	2.667e-70	O28577_ARCFU	UniRef90_O28577 Small multidrug export protein (QacE) n=4 Tax=Archaeoglobus fulgidus TaxID=2234 RepID=O28577_ARCFU	Archaeoglobus fulgidus	FALSE	0.816	232	3.427e-67								Putative small multi-drug export protein [PF06695.11]				0
bin.100.orig_c_000000000407_13	bin.100.orig	c_000000000407	13	10050	10517	1	C		afu:AF_1697 conserved hypothetical protein	FALSE	0.618	192	1.56e-53	O28576_ARCFU	UniRef90_O28576 HTH arsR-type domain-containing protein n=3 Tax=Archaeoglobus fulgidus TaxID=2234 RepID=O28576_ARCFU	Archaeoglobus fulgidus	FALSE	0.618	192	4.976e-53								Bacterial regulatory protein, arsR family [PF01022.20]; Helix-turn-helix domain [PF12840.7]; Sugar-specific transcriptional regulator TrmB [PF01978.19]; Winged helix-turn-helix DNA-binding [PF13412.6]; FaeA-like protein [PF04703.12]; MarR family [PF12802.7]; IclR helix-turn-helix domain [PF09339.10]				0
bin.100.orig_c_000000000407_14	bin.100.orig	c_000000000407	14	10588	11082	1	C		afg:AFULGI_00019470 Raf kinase inhibitor-like protein, YbhB/YbcL family	FALSE	0.871	295	4.011e-89	Y1698_ARCFU	UniRef90_O28575 UPF0098 protein AF_1698 n=3 Tax=Archaeoglobus fulgidus TaxID=2234 RepID=Y1698_ARCFU	Archaeoglobus fulgidus	FALSE	0.871	295	1.279e-88	MER0785583	I51	MER0785583 - family I51 unassigned peptidase inhibitors (Archaeoglobus fulgidus) [I51.UPW]#I51#{inhibitor unit: 40-143}~source A0A075WMD8~	FALSE	0.946	209	7.538e-61	Phosphatidylethanolamine-binding protein [PF01161.20]				0
bin.100.orig_c_000000000407_15	bin.100.orig	c_000000000407	15	11159	11743	1	A	K00172	afu:AF_1699 pyruvate ferredoxin oxidoreductase, subunit gamma (porG); K00172	TRUE	0.913	366	2.613e-113	A0A101DC96_ARCFL	UniRef90_A0A101DC96 Pyruvate ferredoxin oxidoreductase, subunit gamma (PorG) n=4 Tax=Archaeoglobus fulgidus TaxID=2234 RepID=A0A101DC96_ARCFL	Archaeoglobus fulgidus	TRUE	0.913	366	8.335e-113								Pyruvate ferredoxin/flavodoxin oxidoreductase [PF01558.18]				0
bin.100.orig_c_000000000407_16	bin.100.orig	c_000000000407	16	11733	12017	1	C	K00171	afg:AFULGI_00019490 2-oxoacid:acceptor oxidoreductase, delta subunit, pyruvate/2-ketoisovalerate family; K00171	FALSE	0.992	197	1.441e-56	O28573_ARCFU	UniRef90_O28573 Pyruvate ferredoxin oxidoreductase, subunit delta (PorD) n=3 Tax=Archaeoglobus fulgidus TaxID=2234 RepID=O28573_ARCFU	Archaeoglobus fulgidus	FALSE	0.987	196	1.187e-55								4Fe-4S dicluster domain [PF14697.6]; 4Fe-4S dicluster domain [PF13187.6]; 4Fe-4S dicluster domain [PF12838.7]; 4Fe-4S dicluster domain [PF13237.6]; 4Fe-4S double cluster binding domain [PF13484.6]; 4Fe-4S binding domain [PF00037.27]; 4Fe-4S dicluster domain [PF13247.6]; 4Fe-4S binding domain [PF12837.7]; 4Fe-4S binding domain [PF12797.7]; 4Fe-4S dicluster domain [PF13534.6]				0
bin.100.orig_c_000000000407_17	bin.100.orig	c_000000000407	17	12027	13202	1	A	K00169	afu:AF_1701 pyruvate ferredoxin oxidoreductase, subunit alpha (porA); K00169	TRUE	0.928	762	1.8e-246	O28572_ARCFU	UniRef90_O28572 Pyruvate ferredoxin oxidoreductase, subunit alpha (PorA) n=3 Tax=Archaeoglobus fulgidus TaxID=2234 RepID=O28572_ARCFU	Archaeoglobus fulgidus	TRUE	0.928	762	5.741e-246								Pyruvate flavodoxin/ferredoxin oxidoreductase, thiamine diP-bdg [PF01855.19]; Pyruvate:ferredoxin oxidoreductase core domain II [PF17147.4]; Transketolase, C-terminal domain [PF02780.20]				0
bin.100.orig_c_000000000407_18	bin.100.orig	c_000000000407	18	13199	14083	1	A	K00170	afg:AFULGI_00019510 Pyruvate:ferredoxin oxidoreductase, beta subunit; K00170	TRUE	0.931	576	7.652e-184	A0A101DZW7_ARCFL	UniRef90_A0A101DZW7 Pyruvate ferredoxin oxidoreductase, subunit beta (PorB) n=3 Tax=Archaeoglobus fulgidus TaxID=2234 RepID=A0A101DZW7_ARCFL	Archaeoglobus fulgidus	TRUE	0.931	576	2.441e-183								Thiamine pyrophosphate enzyme, C-terminal TPP binding domain [PF02775.21]				0
bin.100.orig_c_000000000407_19	bin.100.orig	c_000000000407	19	14080	14706	1	C		afg:AFULGI_00019520 Putative threonine efflux protein	FALSE	0.769	328	1.329e-99	A0A101E0M8_ARCFL	UniRef90_A0A101E0M8 Uncharacterized protein n=3 Tax=Archaeoglobus fulgidus TaxID=2234 RepID=A0A101E0M8_ARCFL	Archaeoglobus fulgidus	FALSE	0.769	328	4.238e-99								LysE type translocator [PF01810.18]				0
bin.100.orig_c_000000000407_20	bin.100.orig	c_000000000407	20	14703	15518	-1	A	K11785	afg:AFULGI_00019530 putative periplasmic solute-binding protein; K11785	TRUE	0.902	512	2.855e-162	A0A101E053_ARCFL	UniRef90_A0A101E053 1,4-dihydroxy-6-naphtoate synthase n=4 Tax=Archaeoglobus fulgidus TaxID=2234 RepID=A0A101E053_ARCFL	Archaeoglobus fulgidus	TRUE	0.902	512	9.108e-162								Menaquinone biosynthesis [PF02621.14]; NMT1-like family [PF13379.6]				0
bin.100.orig_c_000000000407_21	bin.100.orig	c_000000000407	21	15757	16221	1	C	K07575	afu:AF_1405 conserved hypothetical protein; K07575	FALSE	0.86	277	5.047e-83	A0A117KU28_ARCFL	UniRef90_A0A117KU28 PUA domain-containing protein n=3 Tax=Archaeoglobus fulgidus TaxID=2234 RepID=A0A117KU28_ARCFL	Archaeoglobus fulgidus	FALSE	0.86	277	1.61e-82								PUA domain [PF01472.20]				0
bin.100.orig_c_000000000407_22	bin.100.orig	c_000000000407	22	16251	16484	1	C		afu:AF_1404 transcriptional regulatory protein, AsnC family	FALSE	0.881	143	3.016e-38	A0A124FBM3_ARCFL	UniRef90_A0A124FBM3 Transcriptional regulatory protein, AsnC family n=4 Tax=Archaeoglobus fulgidus TaxID=2234 RepID=A0A124FBM3_ARCFL	Archaeoglobus fulgidus	FALSE	0.881	143	9.619e-38								Lrp/AsnC ligand binding domain [PF01037.21]				0
bin.100.orig_c_000000000407_23	bin.100.orig	c_000000000407	23	16484	17143	1	A	K06862	afg:AFULGI_00015150 ACT domain protein-containing protein; K06862	TRUE	0.901	414	3.101e-129	Y1403_ARCFU	UniRef90_O28869 Uncharacterized protein AF_1403 n=4 Tax=Archaeoglobus fulgidus TaxID=2234 RepID=Y1403_ARCFU	Archaeoglobus fulgidus	TRUE	0.895	411	1.233e-127								Domain of unknown function (DUF5612) [PF18462.1]				0
bin.100.orig_c_000000000407_24	bin.100.orig	c_000000000407	24	17184	18152	1	A	K02015	afu:AF_1402 iron (III) ABC transporter, permease protein (hemU-2); K02015	TRUE	0.849	562	1.73e-178	A0A117KU33_ARCFL	UniRef90_A0A117KU33 Iron (III) ABC transporter, permease protein (HemU-2) n=4 Tax=Archaeoglobus fulgidus TaxID=2234 RepID=A0A117KU33_ARCFL	Archaeoglobus fulgidus	TRUE	0.849	562	5.519e-178								FecCD transport family [PF01032.18]				0
bin.100.orig_c_000000000407_25	bin.100.orig	c_000000000407	25	18149	19366	1	A	K02013	afu:AF_1401 iron (III) ABC transporter, ATP-binding protein (hemV-3); K02013	TRUE	0.835	699	2.651e-224	O28871_ARCFU	UniRef90_O28871 Iron (III) ABC transporter, ATP-binding protein (HemV-3) n=3 Tax=Archaeoglobus fulgidus TaxID=2234 RepID=O28871_ARCFU	Archaeoglobus fulgidus	TRUE	0.835	699	8.456e-224								ABC transporter [PF00005.27]; Zinc-uptake complex component A periplasmic [PF01297.17]				0
bin.100.orig_c_000000000407_26	bin.100.orig	c_000000000407	26	19341	19907	1	C	K08260	afg:AFULGI_00015110 hypothetical protein; K08260	FALSE	0.859	337	3.709e-103	A0A075WL25_ARCFL	UniRef90_A0A075WL25 Uncharacterized protein n=3 Tax=Archaeoglobus fulgidus TaxID=2234 RepID=A0A075WL25_ARCFL	Archaeoglobus fulgidus	FALSE	0.859	337	1.183e-102								Adenosylcobinamide amidohydrolase [PF01955.18]				0
bin.100.orig_c_000000000407_27	bin.100.orig	c_000000000407	27	19993	21837	1	A		afg:AFULGI_00015100 WD40-like repeat protein	TRUE	0.727	900	4.54e-290	A0A075WES7_ARCFL	UniRef90_A0A075WES7 WD40-like repeat protein n=5 Tax=Archaeoglobus fulgidus TaxID=2234 RepID=A0A075WES7_ARCFL	Archaeoglobus fulgidus	TRUE	0.727	900	1.448e-289	MER1153492	S01D	MER1153492 - subfamily S1D non-peptidase homologues (Methanosarcina acetivorans) [S01.UND]#S01D#{peptidase unit: 194-433}~source Q8TPZ1~	FALSE	0.271	91	2.549e-17	PQQ-like domain [PF13360.6]; PQQ-like domain [PF13570.6]; SMP-30/Gluconolactonase/LRE-like region [PF08450.12]; PQQ enzyme repeat [PF01011.21]; Domain of unknown function (DUF5050) [PF16472.5]				0
bin.100.orig_c_000000000407_28	bin.100.orig	c_000000000407	28	21837	24266	1	A		afu:AF_1398 predicted coding region AF_1398	TRUE	0.781	1276	0	O28874_ARCFU	UniRef90_O28874 PKD domain-containing protein n=3 Tax=Archaeoglobus fulgidus TaxID=2234 RepID=O28874_ARCFU	Archaeoglobus fulgidus	TRUE	0.781	1276	0	MER0469374	M09B	MER0469374 - subfamily M9B unassigned peptidases (Haloredivivus sp. G17) [M09.UPB]#M09B#{peptidase unit: 723-782}~source ZP_09208215~	FALSE	0.521	64	1.101e-08	Squalene-hopene cyclase C-terminal domain [PF13243.6]; PKD domain [PF00801.20]; Domain of unknown function (DUF4430) [PF14478.6]; Eukaryotic cobalamin-binding protein [PF01122.19]; A-macroglobulin TED domain [PF07678.14]; Prenyltransferase and squalene oxidase repeat [PF00432.21]	CBM44 The C-terminal CBM44 module of the Clostridium thermocellum enzyme has been demonstrated to bind equally well cellulose and xyloglucan [CBM44]			0
bin.100.orig_c_000000000407_29	bin.100.orig	c_000000000407	29	24263	25222	1	A	K02016	afg:AFULGI_00015080 ABC-type Fe3+-hydroxamate transport system, periplasmic component; K02016	TRUE	0.838	529	2.497e-167	A0A101E0E8_ARCFL	UniRef90_A0A101E0E8 Fe/B12 periplasmic-binding domain-containing protein n=2 Tax=Archaeoglobus fulgidus TaxID=2234 RepID=A0A101E0E8_ARCFL	Archaeoglobus fulgidus	TRUE	0.836	528	2.807e-166								Periplasmic binding protein [PF01497.18]				0
bin.100.orig_c_000000000407_30	bin.100.orig	c_000000000407	30	25332	26243	-1	A	K04069	ast:Asulf_01142 glycyl-radical enzyme activating protein family; K04069	TRUE	0.631	377	1.015e-114	N0BFT2_9EURY	UniRef90_N0BFT2 Glycyl-radical enzyme activating protein family n=1 Tax=Archaeoglobus sulfaticallidus PM70-1 TaxID=387631 RepID=N0BFT2_9EURY	Archaeoglobus sulfaticallidus PM70-1	TRUE	0.631	377	3.238e-114								4Fe-4S dicluster domain [PF14697.6]; 4Fe-4S dicluster domain [PF13187.6]; Radical SAM superfamily [PF04055.21]; 4Fe-4S single cluster domain [PF13353.6]; 4Fe-4S dicluster domain [PF12838.7]; 4Fe-4S dicluster domain [PF13237.6]; 4Fe-4S dicluster domain [PF13247.6]				1
bin.100.orig_c_000000000407_31	bin.100.orig	c_000000000407	31	26240	28567	-1	A	K00656	afu:AF_1449 pyruvate formate-lyase 2 (pflD); K00656	TRUE	0.807	1283	0	A0A101DF56_ARCFL	UniRef90_A0A101DF56 Pyruvate formate-lyase 2 (PflD) n=3 Tax=Archaeoglobus fulgidus TaxID=2234 RepID=A0A101DF56_ARCFL	Archaeoglobus fulgidus	TRUE	0.807	1283	0								Pyruvate formate lyase-like [PF02901.15]; Glycine radical [PF01228.21]				0
bin.100.orig_c_000000000407_32	bin.100.orig	c_000000000407	32	28707	29189	-1	C		afg:AFULGI_00015070 4-hydroxybenzoate synthetase (chorismate lyase)	FALSE	0.856	286	4.716e-86	A0A075WGQ1_ARCFL	UniRef90_A0A075WGQ1 4-hydroxybenzoate synthetase (Chorismate lyase) n=4 Tax=Archaeoglobus fulgidus TaxID=2234 RepID=A0A075WGQ1_ARCFL	Archaeoglobus fulgidus	FALSE	0.856	286	1.504e-85								p-hydroxybenzoic acid synthase [PF01947.16]				0
bin.100.orig_c_000000000407_33	bin.100.orig	c_000000000407	33	29186	30145	-1	A		afu:AF_1395 conserved hypothetical protein	TRUE	0.861	571	1.074e-181	Y1395_ARCFU	UniRef90_O28876 UPF0200/UPF0201 protein AF_1395 n=4 Tax=Archaeoglobus fulgidus TaxID=2234 RepID=Y1395_ARCFU	Archaeoglobus fulgidus	TRUE	0.861	571	3.425e-181								AAA domain [PF13207.6]; RNA binding [PF01877.17]; AAA domain [PF13238.6]; AAA domain [PF13671.6]; Adenylylsulphate kinase [PF01583.20]				0
bin.100.orig_c_000000000407_34	bin.100.orig	c_000000000407	34	30105	30500	-1	C		afg:AFULGI_00015050 hypothetical protein	FALSE	0.818	221	3.663e-64	Y1394_ARCFU	UniRef90_O28877 Uncharacterized protein AF_1394 n=3 Tax=Archaeoglobus fulgidus TaxID=2234 RepID=Y1394_ARCFU	Archaeoglobus fulgidus	FALSE	0.812	219	5.668e-63												0
bin.100.orig_c_000000000407_35	bin.100.orig	c_000000000407	35	30497	31528	-1	A	K01998	afg:AFULGI_00015040 ABC-type branched-chain amino acid transport system, permease component; K01998	TRUE	0.855	609	2.379e-194	A0A101DC95_ARCFL	UniRef90_A0A101DC95 Branched-chain amino acid ABC transporter, permease protein (BraE-4) n=3 Tax=Archaeoglobus fulgidus TaxID=2234 RepID=A0A101DC95_ARCFL	Archaeoglobus fulgidus	TRUE	0.855	609	7.589e-194								Branched-chain amino acid transport system / permease component [PF02653.16]				0
bin.100.orig_c_000000000407_36	bin.100.orig	c_000000000407	36	31516	32454	-1	A	K01997	afg:AFULGI_00015030 Branched-chain amino acid ABC-type transport system, permease component; K01997	TRUE	0.811	522	9.874e-165	A0A117KU91_ARCFL	UniRef90_A0A117KU91 Branched-chain amino acid ABC transporter, permease protein (BraD-4) n=2 Tax=Archaeoglobus fulgidus TaxID=2234 RepID=A0A117KU91_ARCFL	Archaeoglobus fulgidus	TRUE	0.811	522	3.15e-164								Branched-chain amino acid transport system / permease component [PF02653.16]				0
bin.100.orig_c_000000000407_37	bin.100.orig	c_000000000407	37	32506	33777	1	A	K01999	afg:AFULGI_00015020 ABC-type branched-chain amino acid transport system, periplasmic component; K01999	TRUE	0.879	778	1.949e-251	O28880_ARCFU	UniRef90_O28880 Branched-chain amino acid ABC transporter, periplasmic binding protein (BraC-4) n=4 Tax=Archaeoglobus fulgidus TaxID=2234 RepID=O28880_ARCFU	Archaeoglobus fulgidus	TRUE	0.857	756	2.84e-243								Periplasmic binding protein [PF13458.6]; Periplasmic binding protein domain [PF13433.6]				0
[truncated: 47,991 more rows]
