# Supplementary material for: Degradation of biological macromolecules supports uncultured microbial populations in Guaymas Basin hydrothermal sediments
Source: ISME J. 2021 Jun 10;15(12):3480–97. doi: 10.1038/s41396-021-01026-5 (PMC8630151; doi:10.1038/s41396-021-01026-5)
Supplement: Supplementary file 5 — Supplementary Data 4 [file 41396_2021_1026_MOESM5_ESM.xlsx]

## Sheet: caption
Metadata for all samples used to identified MAGs in the environment

## Sheet: Supplementary Data 4
SRAid	study	Environment	T (°C)	Water Depth (m)	DOI
SRR10312492	Brothers volcano	Hydrothermal mineral deposits	47	1622	https://doi.org/10.1073/pnas.2019021117
SRR10310285		Hydrothermal mineral deposits	200	1214
SRR10312504		Hydrothermal mineral deposits	200	1213
SRR10312502		Hydrothermal mineral deposits	45	1605
SRR10312495		Hydrothermal mineral deposits	60	1315
SRR10312497		Hydrothermal mineral deposits	200	1214
SRR3577362	Guaymas Basin	Plume water	3	2000	https://doi.org/10.3389/fmicb.2016.01125
SRR6479059		Background sediment	3.1	2000	https://doi.org/10.1038/s41467-018-07418-0
SRR6479060		Background sediment	3.4	2000
SRR6823442		Hydrothermal sediment	33.6	2000
SRR6823441		Hydrothermal sediment	28.3	2000
SRR6823440		Hydrothermal sediment	41.5	2000
SRR6823439		Hydrothermal sediment	60	2000
SRR6479061		Hydrothermal sediment	10.4	2000
SRR6478866		Hydrothermal sediment	6.1	2000
SRR6478915		Hydrothermal sediment	3.5	2000
SRR6478753		Hydrothermal sediment	48.5	2000
SRR6478754		Hydrothermal sediment	21.3	2000
SRR6301444		Hydrothermal sediment	60	2000	https://doi.org/10.1186/s40168-017-0322-2
SRR6301445		Hydrothermal sediment	20	2000
SRR6301446		Hydrothermal sediment	80	2000
SRR6301447		Hydrothermal sediment	50	2000
SRR2915707	Iheya Ridge	Hadal sediment	3	1512	﻿https://doi.org/10.1007/s11274-017-2255-0
SRR2915683		Hadal sediment	3	1190
SRR2915692		Hadal sediment	3	1240
SRR2915416		Hadal sediment	3	1028
SRR7216773	Mid-Atlantic Ridge	Hydrothermal sediment	NA	2721	https://doi.org/10.1128/mSystems.00795-19
SRR7207567		Hydrothermal sediment	NA	2807
SRR5560801		Hydrothermal sediment	NA	2730
SRR5560800		Chimney wall	NA	2770
SRR7467840	Yap Trench	Hadal sediment	1.8	4568	https://doi.org/10.3389/fmicb.2018.02402
SRR7467839		Hadal sediment	1.8	4435
SRR7467837		Hadal sediment	1.9	6578
