# Supplementary material for: Degradation of biological macromolecules supports uncultured microbial populations in Guaymas Basin hydrothermal sediments
Source: ISME J. 2021 Jun 10;15(12):3480–97. doi: 10.1038/s41396-021-01026-5 (PMC8630151; doi:10.1038/s41396-021-01026-5)
Supplement: Supplementary file 6 — Supplementary Data 5 [file 41396_2021_1026_MOESM6_ESM.xlsx]

## Sheet: Caption
Estimate of growth rate and biomass increase using cell abundance. To estimate increase in community biomass we take the difference in cell abundance (dNcells) between timepoint 3 (NcellsT3) and timepoint 1 (NcellsT1). This differential cell abundance (dNcells) is now multiplied by the amount of carbon per cell (Ccell) to obtain the total amount of carbon bound in the new cells (Cnewcells). The c…

## Sheet: Supplementary Data 5
	CARBONredox
Carbon consumption + doubling time and growth rate from cell increase	BSAaerobic	BSAanaerobic	BSAsulfidic	BSAsulfidic	DNAanaerobic	DNAsulfidic	LIPanaerobic	LIPsulfidic	POLaerobic	POLanaerobic	POLsulfidic
Cell number TP0	96054504	96054504	96054504	96054504	96054504	96054504	96054504	96054504	96054504	96054504	96054504
Cell number TP1	5.84947e+07	80045420	70809410	267844290	2.12428e+08	326339020	135461480	104674780	332496360	326339020	286316310
Cell number TP3	4.13696e+08	3.99265e+08	1.01019e+08	3.31919e+08	2.64573e+08	3.31919e+08	2.02038e+08	1.97227e+08	269383625	4.32938e+08	5.29146e+08
Cell difference	3.17642e+08	3.03211e+08	4.96436e+06	2.35865e+08	1.68519e+08	2.35865e+08	1.05983e+08	1.01173e+08	173329121	3.36883e+08	4.33092e+08
Carbon per cell (fg)	25	25	25	25	25	25	25	25	25	25	25
Carbon per total cells (difference) (mg)	0.00794104	0.00758026	0.000124109	0.00589662	0.00421297	0.00589662	0.00264958	0.00252932	0.00433323	0.00842209	0.0108273
biomass yield	0.2	0.2	0.2	0.2	0.2	0.2	0.2	0.2	0.2	0.2	0.2
C used by community (mg)	0.0397052	0.0379013	0.000620544	0.0294831	0.0210648	0.0294831	0.0132479	0.0126466	0.0216661	0.0421104	0.0541365
C conc. (mM)	1	1	1	1	1	1	1	1	1	1	1
C amount per liter (mg)	12	12	12	12	12	12	12	12	12	12	12
V culture (ml)	50	50	50	50	50	50	50	50	50	50	50
C amount in culture (mg)	0.6	0.6	0.6	0.6	0.6	0.6	0.6	0.6	0.6	0.6	0.6
Assimilation of total added C (%)	6.61754	6.31689	0.103424	4.91385	3.51081	4.91385	2.20798	2.10777	3.61102	7.01841	9.02275
AVERAGE	4.48792				4.21233		2.15788		6.55073
Incubation Time (d)	21	21	21	21	21	21	21	21	21	21	21
Net Growth rate (d)	0.0695341	0.0678433	0.00239959	0.0590465	0.0482477	0.0590465	0.0354066	0.0342591	0.0491057	0.071699	0.0812547
Net Doubling time (d)	9.96845	10.2169	288.86	11.739	14.3664	11.739	19.5768	20.2325	14.1154	9.66746	8.53055
