# Supplementary material for: Degradation of biological macromolecules supports uncultured microbial populations in Guaymas Basin hydrothermal sediments
Source: ISME J. 2021 Jun 10;15(12):3480–97. doi: 10.1038/s41396-021-01026-5 (PMC8630151; doi:10.1038/s41396-021-01026-5)
Supplement: Supplementary file 7 — Supplementary Data 6 [file 41396_2021_1026_MOESM7_ESM.xlsx]

## Sheet: Caption
Number of gene sequences encoding sporulation proteins in each MAG. A complete list of all the annotations are reported in Supplementary Data 2.

## Sheet: Supplementary Data 6
Sporulation protein	Bacillus sp. GB_116	Melghiribacillus sp. GB_076	Brevibacillaceae GB_007	Brevibacillus sp. GB_061	ZCTH02-B6 sp. GB_124	UBA5301 sp. GB_067	Desulforudaceae GB_121	Desulfohalotomaculum sp. GB_002	Calderihabitantaceae GB_131	Thermosyntropha sp. GB_081	Thermovirga sp. GB_013	Thermosipho sp. GB_064	Thermosipho sp. GB_058	Kosmotoga sp. GB_055	Thermodesulfobacterium sp. GB_111
Total	25	24	22	30	14	19	13	19	16	12	2	3	3	2	1
Putative stage IV sporulation protein YqfD	1			1		1	1	1	1
Sporulation and spore germination	1
Sporulation factor SpoIIGA		1					1		1	1
Sporulation initiation factor Spo0A C terminal	1	1	1	1	1	1		1		1
Sporulation lipoprotein YhcN/YlaJ (Spore_YhcN_YlaJ)				3				1
Sporulation protein Cse60	1
Sporulation protein YhaL		1
Sporulation protein YpjB (SpoYpjB)	1			1
Sporulation protein YtfJ (Spore_YtfJ)	1		1		1		1	1
Sporulation protein YtrH		1	1	1
Sporulation protein YunB (Spo_YunB)				1	1	1		1	1
Sporulation related domain						1					1				1
SpoVAC/SpoVAEB sporulation membrane protein	2	2	2	4	2	2	2	1	1
Stage II sporulation protein	1	1	2	1	1				1	2
Stage II sporulation protein E (SpoIIE)	1	1	1	1				1		1			1
Stage II sporulation protein M	1	1	2	2	1	1		1
Stage II sporulation protein P (SpoIIP)	1	1	1	1			2	3	1	2
Stage II sporulation protein R (spore_II_R)	1	1	1	1		1		1	1
Stage III sporulation protein AB (spore_III_AB)	1	1	1	1		1		1	1
Stage III sporulation protein AC/AD protein family	1	2	2	2	2	1	2	1	1	1
Stage III sporulation protein AE (spore_III_AE)	1	1	1	1	1	1		1		1
Stage III sporulation protein AF (Spore_III_AF)	1	1	1	1				1
Stage III sporulation protein D	1	1			1	1	1		1	1
Stage IV sporulation protein A (spore_IV_A)	1	1	1	1	1	1	1	1	1	1
Stage V sporulation protein AA	1	1		1
Stage V sporulation protein AB	1	1		1
Stage V sporulation protein AD (SpoVAD)	1	1	1	2	1	1	1	1	1	1
Stage V sporulation protein AE1	1		1			1		1	1
Stage V sporulation protein S (SpoVS)	1	1	1	1	1	2	1		2		1	3	2	2
Stage V sporulation protein T C-terminal, transcription factor	1		1	1		2			1
Stage VI sporulation protein F		2
