# Supplementary material for: Degradation of biological macromolecules supports uncultured microbial populations in Guaymas Basin hydrothermal sediments
Source: ISME J. 2021 Jun 10;15(12):3480–97. doi: 10.1038/s41396-021-01026-5 (PMC8630151; doi:10.1038/s41396-021-01026-5)
Supplement: Supplementary file 8 — Supplementary Data 7 [file 41396_2021_1026_MOESM8_ESM.xlsx]

## Sheet: Caption
Number of gene sequences encoding either i) proteolytic enzymes by gene family, or ii) carbohydrate-active enzymes (CAZymes) by enzyme classes, or iii) nucleases associated with signal peptides for extracellular secretion found in the MAGs. A complete list of all the annotations are reported in Supplementary Data 2. A summary of CAZymes are reported in Supplementary Data 3. "Other" contains prote…

## Sheet: Peptidases
Name	EC No	bin_116	bin_76	bin_07	bin_61	bin_124	bin_67	bin_121	bin_131	bin_55	bin_58	bin_27	bin_64	bin_81
Minor extracellular protease vpr	EC 3.4.21.-	X	X
Subtilisin DY	EC 3.4.21.62		X									X
Subtilisin amylosacchariticus	EC 3.4.21.62			X							X
Subtilisin				X
D-alanyl-D-alanine carboxypeptidase					X
Thermophilic serine proteinase		XX			XX
Glycyl-glycine endopeptidase	EC 3.4.24.75	X	X	XX	XX	X	XXXX	X	X	X	X		X	X
Gamma-glutamyltranspeptidase	EC 2.3.2.2					X
Thermitase												X

## Sheet: CAZYmes
Name	alternative name	EC No	KEGG No	bin_61	bin_76	bin_43	bin_103	bin_58	bin_07	bin_55	bin_131	bin_64	bin_116
beta-N-acetylglucosaminidase	Hyaluroniase	EC 3.2.1.35	K01197	X	X					X
polysaccharide deacetylase	Bifunctional xylanase/deacetylase			X					X
1,4-beta-D-xylan xylohydrolase	beta-xylosidase	EC 3.2.1.37	K22268	X
xylanase/chitin deacetylase	Biofilm PIA synthesis deacetylase icaB		K11931		X	X	X	X	X		X	X
Cellulose 1,4-beta-cellobiosidase	Cellodextrinase A		K01179			XX	XX			X
Endo-beta-1,3-1,4 glucanase	Beta-glucanase	EC 3.2.1.73				X	X
pectate lyase		EC 4.2.2.2	K01728			XXX
Endo-1,4-beta-xylanase A	Xylanase A	EC 3.2.1.8	K01181			XXXX
Glucuronoarabinoxylan endo-1,4-beta-xylanase	Glucuronoxylanase xynC		K15924			X
Glucan endo-1,3-beta-D-glucosidase								X
extracellular exochitinase [C botulinum A ATCC 19397]									XX
Mannosyl-glycoprotein endo-beta-N-acetylglucosaminidase			K23989										X
cyclomaltodextrin glucanotransferase													X

## Sheet: Nucleases
Name	alternative name	EC No	KEGG No	bin_02	bin_76	bin_07	bin_61	bin_49	bin_124	bin_13	bin_116	bin_55	bin_64	bin_81
Thermonuclease precursor (TNase)	(Micrococcal nuclease) (Staphylococcal nuclease).]	EC 3.1.31.1	K01174	X	X	X	XX	X	X	X	X	X	X	X

## Sheet: Lipases
Name	alternative name	EC No	KEGG No	bin_61	bin_76	bin_67	bin_116	bin_103	bin_07	bin_55	bin_13
phospholipase YtpA	alpha/beta hydrolase fold protein		K01048	X		X			X
phospholipase / carboxylesterase	Poly(3-hydroxybutyrate) depolymerase-like protein		K03932					X		X
cardiolipin synthetase (synthase)	phospholipase D/Transphosphatidylase		K06131		XXX		XX		X		X

## Sheet: Other
Name	Alternative name	EC No	KEGG NO	bin_116	bin_76	bin_02	bin_07	bin_55	bin_121	bin_124	bin_43	bin_103	bin_58	bin_131
spore cortex-lytic enzyme [Bacillus subtilis subsp. subtilis str. 168]			K01449	X	X	XXX				X
spoVID-dependent spore coat assembly factor	FtsK/SpoIIIE family protein		K06370	X
Protein p60 precursor (Invasion-associated protein)							X
Immune inhibitor A precursor		EC 3.4.24.-						X
choline dehydrogenase	Cholesterol oxidase	EC 1.1.3.6							X
1,4-beta-N- acetylmuramoylhydrolase	Peptidoglycan hydrolase "Lysozyme"	EC 3.2.1.17			X		X				X	X	XX
Exo-beta-N-acetylglucosaminidase	Peptidoglycan hydrolase lytG													X
carbohydrate binding family 25									XX					X
